# Supplementary material for: (E)-1,2-Bis(1-propyl-5,6-dimethyl-1H-benzimidazol-2-yl)ethene
Source: Acta Crystallogr Sect E Struct Rep Online. 2010 Feb 10;66(Pt 3):o585. doi: 10.1107/S1600536810003405 (PMC2983724; doi:10.1107/S1600536810003405)
Supplement: Supplementary file 1 [file e-66-0o585-sup1.cif]

##############################################################################
###                                                                        ###
###        Electronic paper (Acta Crystallographica Section E)             ###
###                                                                        ###
##############################################################################
#                                                                            #
# This CIF contains the data in a paper accepted for publication in Acta     #
# Crystallographica Section E. It conforms to the requirements of Notes      #
# for Authors for Section E, and has been peer reviewed under the auspices   #
# of the IUCr Commission on Journals.                                        #
#                                                                            #
# Full details of the Crystallographic Information File format               #
# are given in the paper "The Crystallographic Information File (CIF):       #
# a New Standard Archive File for Crystallography" by S. R. Hall, F. H.      #
# Allen and I. D. Brown [Acta Cryst. (1991), A47, 655-685].                  #
#                                                                            #
# The current version of the core CIF dictionary is obtainable from          #
# ftp://ftp.iucr.org/pub/cif_core.dic. The current version number is 2.4.    #
#                                                                            #
# Software is freely available for graphical display of the structure(s) in  #
# this CIF.  For information consult the CIF home page http://www.iucr.org/  #
# cif/home.html                                                              #
#                                                                            #
# This file may be used for bona fide research purposes within the           #
# scientific community so long as proper attribution is given to the journal # 
# article from which it was obtained.                                        #
#                                                                            #
##############################################################################
                                             
data_I
_audit_creation_method     SHELXL-97
_chemical_name_systematic
;
(<i>E</i>)-1,2-Bis(1-propyl-5,6-dimethyl-1<i>H</i>-benzimidazol-2-yl)ethene
;
_chemical_name_common     ?
_chemical_formula_moiety     'C26 H32 N4'
_chemical_formula_sum     'C26 H32 N4'
_chemical_formula_iupac     'C26 H32 N4'
_chemical_formula_weight     400.56
_chemical_melting_point     ?
_symmetry_cell_setting     Monoclinic
_symmetry_space_group_name_H-M     'P 21/n'
_symmetry_space_group_name_Hall     '-P 2yn'
loop_
    _symmetry_equiv_pos_as_xyz
    'x, y, z'
    '-x+1/2, y+1/2, -z+1/2'
    '-x, -y, -z'
    'x-1/2, -y-1/2, z-1/2'
_cell_length_a     12.7822(15)
_cell_length_b     10.4802(12)
_cell_length_c     16.5944(19)
_cell_angle_alpha     90.00
_cell_angle_beta     100.284(2)
_cell_angle_gamma     90.00
_cell_volume     2187.3(4)
_cell_formula_units_Z     4
_cell_measurement_reflns_used     953
_cell_measurement_theta_min     2.31
_cell_measurement_theta_max     25.60
_cell_measurement_temperature     100.0(10)
_exptl_crystal_description     plate
_exptl_crystal_colour     yellow
_exptl_crystal_size_max     0.32
_exptl_crystal_size_mid     0.28
_exptl_crystal_size_min     0.11
_exptl_crystal_density_diffrn     1.216
_exptl_crystal_density_meas     ?
_exptl_crystal_density_method     'not measured'
_exptl_crystal_F_000     864
_exptl_absorpt_coefficient_mu     0.073
_exptl_absorpt_correction_type     multi-scan
_exptl_absorpt_process_details     '(SADABS; Blessing, 1995)'
_exptl_absorpt_correction_T_min     0.795
_exptl_absorpt_correction_T_max     1.00
_exptl_special_details
;
;
_diffrn_ambient_temperature     100.0(10)
_diffrn_radiation_type     MoK\a
_diffrn_radiation_wavelength     0.71073
_diffrn_radiation_source     'fine-focus sealed tube'
_diffrn_radiation_monochromator     graphite
_diffrn_measurement_device_type
                                 'Bruker SMART CCD area-detector diffractometer'
_diffrn_measurement_method     '\f and \w scans'
_diffrn_detector_area_resol_mean     ?
_diffrn_reflns_number     20415
_diffrn_reflns_av_R_equivalents     0.0412
_diffrn_reflns_av_sigmaI/netI     0.0302
_diffrn_reflns_theta_min     1.86
_diffrn_reflns_theta_max     26.09
_diffrn_reflns_theta_full     26.09
_diffrn_measured_fraction_theta_max     0.998
_diffrn_measured_fraction_theta_full     0.998
_diffrn_reflns_limit_h_min     -15
_diffrn_reflns_limit_h_max     15
_diffrn_reflns_limit_k_min     -12
_diffrn_reflns_limit_k_max     12
_diffrn_reflns_limit_l_min     -20
_diffrn_reflns_limit_l_max     20
_diffrn_standards_number     0
_diffrn_standards_interval_count     ?
_diffrn_standards_interval_time     ?
_diffrn_standards_decay_%     ?
_refine_special_details
;
Refinement of <i>F</i>^2^ against ALL reflections. The weighted <i>R</i>-factor
wR and goodness of fit <i>S</i> are based on <i>F</i>^2^, conventional
<i>R</i>-factors <i>R</i> are based on <i>F</i>, with <i>F</i> set to zero for
negative <i>F</i>^2^. The threshold expression of <i>F</i>^2^ >
\s(<i>F</i>^2^) is used only for calculating <i>R</i>-factors(gt) etc. and is
not relevant to the choice of reflections for refinement. <i>R</i>-factors
based on <i>F</i>^2^ are statistically about twice as large as those based on
<i>F</i>, and <i>R</i>- factors based on ALL data will be even larger.
;
_reflns_number_total     4324
_reflns_number_gt     3596
_reflns_threshold_expression     I>2\s(I)
_refine_ls_structure_factor_coef     Fsqd
_refine_ls_matrix_type     full
_refine_ls_R_factor_all     0.0706
_refine_ls_R_factor_gt     0.0565
_refine_ls_wR_factor_gt     0.1424
_refine_ls_wR_factor_ref     0.1514
_refine_ls_goodness_of_fit_ref     1.000
_refine_ls_restrained_S_all     1.000
_refine_ls_number_reflns     4324
_refine_ls_number_parameters     277
_refine_ls_number_restraints     0
_refine_ls_hydrogen_treatment     constr
_refine_ls_weighting_scheme     calc
_refine_ls_weighting_details
         'calc w=1/[\s^2^(Fo^2^)+(0.0900P)^2^+1.0710P] where P=(Fo^2^+2Fc^2^)/3'
_atom_sites_solution_hydrogens     geom
_atom_sites_solution_primary     direct
_atom_sites_solution_secondary     difmap
_refine_ls_shift/su_max     0.000
_refine_ls_shift/su_mean     0.000
_refine_diff_density_max     0.343
_refine_diff_density_min     -0.181
_refine_ls_extinction_method     none
_refine_ls_extinction_coef     ?
loop_
    _atom_type_symbol
    _atom_type_description
    _atom_type_scat_dispersion_real
    _atom_type_scat_dispersion_imag
    _atom_type_scat_source
    'C' 'C' 0.0033 0.0016
                         'International Tables Vol C Tables 4.2.6.8 and 6.1.1.4'
    'H' 'H' 0.0000 0.0000
                         'International Tables Vol C Tables 4.2.6.8 and 6.1.1.4'
    'N' 'N' 0.0061 0.0033
                         'International Tables Vol C Tables 4.2.6.8 and 6.1.1.4'
_computing_data_collection     'SMART (Bruker, 2000)'
_computing_cell_refinement     'SAINT-Plus (Bruker, 2000)'
_computing_data_reduction     'SAINT-Plus (Bruker, 2000)'
_computing_structure_solution     'SHELXS97 (Sheldrick, 2008)'
_computing_structure_refinement     'SHELXL97 (Sheldrick, 2008)'
_computing_molecular_graphics
              'ORTEPIII (Burnett & Johnson, 1996) and ORTEP-32 (Farrugia, 1997)'
_computing_publication_material
                             'SHELXTL (Sheldrick, 2008) and PLATON (Spek, 2009)'
loop_
    _atom_site_type_symbol
    _atom_site_label
    _atom_site_fract_x
    _atom_site_fract_y
    _atom_site_fract_z
    _atom_site_U_iso_or_equiv
    _atom_site_adp_type
    _atom_site_calc_flag
    _atom_site_refinement_flags
    _atom_site_occupancy
    _atom_site_disorder_assembly
    _atom_site_disorder_group
    N N23 -0.03575(12) 0.86314(15) 0.21188(9) 0.0185(4) Uani d . 1 . .
    N N13 0.04680(12) 0.38211(15) 0.29290(9) 0.0184(4) Uani d . 1 . .
    C C13 0.12082(14) 0.28848(18) 0.32073(10) 0.0162(4) Uani d . 1 . .
    N N11 0.20831(12) 0.47168(14) 0.32962(9) 0.0164(3) Uani d . 1 . .
    N N21 -0.19800(12) 0.77194(14) 0.18947(9) 0.0164(3) Uani d . 1 . .
    C C16 0.29931(14) 0.13963(18) 0.38184(11) 0.0179(4) Uani d . 1 . .
    C C24 -0.10049(14) 1.08026(18) 0.15724(11) 0.0188(4) Uani d . 1 . .
    H H24 -0.0327 1.1202 0.1677 0.023 Uiso calc R 1 . .
    C C11 0.22163(14) 0.34258(17) 0.34411(10) 0.0154(4) Uani d . 1 . .
    C C21 -0.21246(14) 0.89625(18) 0.16303(10) 0.0168(4) Uani d . 1 . .
    C C26 -0.29142(15) 1.08870(18) 0.10388(11) 0.0187(4) Uani d . 1 . .
    C C17 0.31163(14) 0.27017(18) 0.37496(11) 0.0182(4) Uani d . 1 . .
    H H17 0.3792 0.3093 0.3907 0.022 Uiso calc R 1 . .
    C C23 -0.11131(14) 0.95179(18) 0.17796(10) 0.0170(4) Uani d . 1 . .
    C C15 0.19728(14) 0.08225(18) 0.35742(10) 0.0175(4) Uani d . 1 . .
    C C14 0.10936(14) 0.15596(18) 0.32759(11) 0.0179(4) Uani d . 1 . .
    H H14 0.0416 0.1172 0.3118 0.021 Uiso calc R 1 . .
    C C25 -0.18941(15) 1.14824(18) 0.12140(11) 0.0191(4) Uani d . 1 . .
    C C12 0.10150(14) 0.49004(17) 0.29953(11) 0.0164(4) Uani d . 1 . .
    C C22 -0.09024(14) 0.75650(18) 0.21683(11) 0.0167(4) Uani d . 1 . .
    C C27 -0.30311(14) 0.96279(18) 0.12593(11) 0.0180(4) Uani d . 1 . .
    H H27 -0.3709 0.9227 0.1161 0.022 Uiso calc R 1 . .
    C C2 -0.04547(15) 0.63331(18) 0.24519(11) 0.0186(4) Uani d . 1 . .
    H H2 -0.0918 0.5619 0.2418 0.022 Uiso calc R 1 . .
    C C1 0.05794(14) 0.61551(18) 0.27588(11) 0.0178(4) Uani d . 1 . .
    H H1 0.1042 0.6872 0.2824 0.021 Uiso calc R 1 . .
    C C19 0.39431(15) 0.05820(19) 0.41661(12) 0.0221(4) Uani d . 1 . .
    H H19A 0.4580 0.1119 0.4284 0.033 Uiso calc R 1 . .
    H H19B 0.4045 -0.0075 0.3767 0.033 Uiso calc R 1 . .
    H H19C 0.3821 0.0174 0.4673 0.033 Uiso calc R 1 . .
    C C18 0.18662(16) -0.06113(18) 0.36216(12) 0.0228(4) Uani d . 1 . .
    H H18A 0.1118 -0.0852 0.3457 0.034 Uiso calc R 1 . .
    H H18B 0.2125 -0.0895 0.4185 0.034 Uiso calc R 1 . .
    H H18C 0.2288 -0.1016 0.3254 0.034 Uiso calc R 1 . .
    C C28 -0.17841(16) 1.28882(19) 0.10451(13) 0.0251(5) Uani d . 1 . .
    H H28A -0.1030 1.3123 0.1150 0.038 Uiso calc R 1 . .
    H H28B -0.2161 1.3385 0.1404 0.038 Uiso calc R 1 . .
    H H28C -0.2090 1.3068 0.0472 0.038 Uiso calc R 1 . .
    C C29 -0.38687(16) 1.1613(2) 0.06029(12) 0.0250(5) Uani d . 1 . .
    H H29A -0.4496 1.1060 0.0533 0.037 Uiso calc R 1 . .
    H H29B -0.3741 1.1888 0.0065 0.037 Uiso calc R 1 . .
    H H29C -0.3989 1.2362 0.0928 0.037 Uiso calc R 1 . .
    C C6 -0.28135(14) 0.67505(18) 0.17675(11) 0.0175(4) Uani d . 1 . .
    H H6A -0.3499 0.7144 0.1829 0.021 Uiso calc R 1 . .
    H H6B -0.2645 0.6078 0.2190 0.021 Uiso calc R 1 . .
    C C3 0.29247(14) 0.56624(17) 0.35368(11) 0.0167(4) Uani d . 1 . .
    H H3A 0.2768 0.6433 0.3192 0.020 Uiso calc R 1 . .
    H H3B 0.3611 0.5308 0.3443 0.020 Uiso calc R 1 . .
    C C4 0.30192(15) 0.60307(19) 0.44332(11) 0.0210(4) Uani d . 1 . .
    H H4A 0.2370 0.6497 0.4509 0.025 Uiso calc R 1 . .
    H H4B 0.3067 0.5246 0.4770 0.025 Uiso calc R 1 . .
    C C5 0.39858(16) 0.6861(2) 0.47298(12) 0.0248(4) Uani d . 1 . .
    H H5A 0.4634 0.6375 0.4703 0.037 Uiso calc R 1 . .
    H H5B 0.3986 0.7124 0.5297 0.037 Uiso calc R 1 . .
    H H5C 0.3961 0.7618 0.4381 0.037 Uiso calc R 1 . .
    C C7 -0.29199(15) 0.61516(19) 0.09218(12) 0.0222(4) Uani d . 1 . .
    H H7A -0.3002 0.6833 0.0502 0.027 Uiso calc R 1 . .
    H H7B -0.2265 0.5669 0.0884 0.027 Uiso calc R 1 . .
    C C8 -0.38697(17) 0.5262(2) 0.07528(14) 0.0312(5) Uani d . 1 . .
    H H8A -0.3838 0.4657 0.1207 0.047 Uiso calc R 1 . .
    H H8B -0.3858 0.4793 0.0244 0.047 Uiso calc R 1 . .
    H H8C -0.4527 0.5761 0.0699 0.047 Uiso calc R 1 . .
loop_
    _atom_site_aniso_label
    _atom_site_aniso_U_11
    _atom_site_aniso_U_22
    _atom_site_aniso_U_33
    _atom_site_aniso_U_12
    _atom_site_aniso_U_13
    _atom_site_aniso_U_23
    N23 0.0164(8) 0.0184(8) 0.0205(8) 0.0018(6) 0.0026(6) 0.0001(6)
    N13 0.0171(8) 0.0177(8) 0.0194(8) 0.0012(6) 0.0008(6) 0.0012(6)
    C13 0.0158(9) 0.0196(10) 0.0134(8) 0.0000(7) 0.0030(7) -0.0004(7)
    N11 0.0164(8) 0.0155(8) 0.0169(7) -0.0006(6) 0.0017(6) -0.0001(6)
    N21 0.0160(8) 0.0153(8) 0.0179(7) 0.0006(6) 0.0028(6) 0.0006(6)
    C16 0.0191(9) 0.0193(10) 0.0150(8) 0.0041(7) 0.0023(7) 0.0000(7)
    C24 0.0178(9) 0.0186(10) 0.0207(9) -0.0016(7) 0.0053(7) -0.0018(7)
    C11 0.0188(9) 0.0137(9) 0.0138(8) -0.0003(7) 0.0035(7) -0.0004(7)
    C21 0.0200(9) 0.0172(9) 0.0131(8) 0.0006(7) 0.0027(7) -0.0020(7)
    C26 0.0204(10) 0.0193(10) 0.0163(9) 0.0032(8) 0.0032(7) -0.0013(7)
    C17 0.0153(9) 0.0203(10) 0.0184(9) -0.0006(7) 0.0012(7) -0.0006(7)
    C23 0.0175(9) 0.0195(10) 0.0144(8) 0.0020(7) 0.0038(7) -0.0012(7)
    C15 0.0226(10) 0.0161(9) 0.0137(8) -0.0021(7) 0.0028(7) 0.0005(7)
    C14 0.0171(9) 0.0190(10) 0.0173(9) -0.0043(7) 0.0025(7) -0.0022(7)
    C25 0.0247(10) 0.0178(10) 0.0160(9) 0.0014(8) 0.0070(7) 0.0002(7)
    C12 0.0160(9) 0.0184(9) 0.0144(8) -0.0002(7) 0.0015(7) -0.0003(7)
    C22 0.0169(9) 0.0181(9) 0.0149(8) 0.0013(7) 0.0025(7) -0.0014(7)
    C27 0.0173(9) 0.0203(10) 0.0160(9) -0.0011(7) 0.0016(7) -0.0022(7)
    C2 0.0196(10) 0.0186(10) 0.0183(9) -0.0011(7) 0.0056(7) -0.0003(7)
    C1 0.0200(10) 0.0158(9) 0.0179(9) 0.0002(7) 0.0041(7) -0.0003(7)
    C19 0.0214(10) 0.0190(10) 0.0244(10) 0.0032(8) 0.0004(8) 0.0024(8)
    C18 0.0263(10) 0.0168(10) 0.0242(10) -0.0014(8) 0.0014(8) 0.0001(8)
    C28 0.0267(11) 0.0204(11) 0.0284(10) 0.0008(8) 0.0056(8) 0.0039(8)
    C29 0.0247(11) 0.0237(11) 0.0252(10) 0.0037(8) 0.0010(8) 0.0033(8)
    C6 0.0154(9) 0.0172(9) 0.0198(9) -0.0013(7) 0.0029(7) 0.0016(7)
    C3 0.0144(9) 0.0140(9) 0.0216(9) -0.0023(7) 0.0030(7) 0.0014(7)
    C4 0.0226(10) 0.0190(10) 0.0221(10) -0.0033(8) 0.0056(8) -0.0007(8)
    C5 0.0255(10) 0.0245(11) 0.0236(10) -0.0039(9) 0.0022(8) -0.0044(8)
    C7 0.0245(10) 0.0189(10) 0.0226(10) 0.0014(8) 0.0028(8) -0.0011(8)
    C8 0.0253(11) 0.0297(12) 0.0370(12) 0.0001(9) 0.0013(9) -0.0121(10)
_geom_special_details
;
All esds (except the esd in the dihedral angle between two l.s. planes) are
estimated using the full covariance matrix. The cell esds are taken into
account individually in the estimation of esds in distances, angles and
torsion angles; correlations between esds in cell parameters are only used
when they are defined by crystal symmetry. An approximate (isotropic)
treatment of cell esds is used for estimating esds involving l.s. planes.
;
loop_
    _geom_bond_atom_site_label_1
    _geom_bond_atom_site_label_2
    _geom_bond_site_symmetry_2
    _geom_bond_distance
    _geom_bond_publ_flag
    N23 C22 . 1.327(2) ?
    N23 C23 . 1.385(2) ?
    N13 C12 . 1.324(2) ?
    N13 C13 . 1.384(2) ?
    C13 C11 . 1.398(2) ?
    C13 C14 . 1.403(3) ?
    N11 C11 . 1.379(2) ?
    N11 C12 . 1.381(2) ?
    N11 C3 . 1.465(2) ?
    N21 C21 . 1.377(2) ?
    N21 C22 . 1.381(2) ?
    N21 C6 . 1.460(2) ?
    C16 C17 . 1.384(3) ?
    C16 C15 . 1.428(3) ?
    C16 C19 . 1.512(3) ?
    C24 C25 . 1.383(3) ?
    C24 C23 . 1.403(3) ?
    C24 H24 . 0.9500 ?
    C11 C17 . 1.397(3) ?
    C21 C27 . 1.397(3) ?
    C21 C23 . 1.399(3) ?
    C26 C27 . 1.385(3) ?
    C26 C25 . 1.428(3) ?
    C26 C29 . 1.508(3) ?
    C17 H17 . 0.9500 ?
    C15 C14 . 1.381(3) ?
    C15 C18 . 1.512(3) ?
    C14 H14 . 0.9500 ?
    C25 C28 . 1.511(3) ?
    C12 C1 . 1.454(3) ?
    C22 C2 . 1.456(3) ?
    C27 H27 . 0.9500 ?
    C2 C1 . 1.342(3) ?
    C2 H2 . 0.9500 ?
    C1 H1 . 0.9500 ?
    C19 H19A . 0.9800 ?
    C19 H19B . 0.9800 ?
    C19 H19C . 0.9800 ?
    C18 H18A . 0.9800 ?
    C18 H18B . 0.9800 ?
    C18 H18C . 0.9800 ?
    C28 H28A . 0.9800 ?
    C28 H28B . 0.9800 ?
    C28 H28C . 0.9800 ?
    C29 H29A . 0.9800 ?
    C29 H29B . 0.9800 ?
    C29 H29C . 0.9800 ?
    C6 C7 . 1.521(3) ?
    C6 H6A . 0.9900 ?
    C6 H6B . 0.9900 ?
    C3 C4 . 1.521(3) ?
    C3 H3A . 0.9900 ?
    C3 H3B . 0.9900 ?
    C4 C5 . 1.519(3) ?
    C4 H4A . 0.9900 ?
    C4 H4B . 0.9900 ?
    C5 H5A . 0.9800 ?
    C5 H5B . 0.9800 ?
    C5 H5C . 0.9800 ?
    C7 C8 . 1.517(3) ?
    C7 H7A . 0.9900 ?
    C7 H7B . 0.9900 ?
    C8 H8A . 0.9800 ?
    C8 H8B . 0.9800 ?
    C8 H8C . 0.9800 ?
loop_
    _geom_angle_atom_site_label_1
    _geom_angle_atom_site_label_2
    _geom_angle_atom_site_label_3
    _geom_angle_site_symmetry_1
    _geom_angle_site_symmetry_3
    _geom_angle
    _geom_angle_publ_flag
    C22 N23 C23 . . 104.73(15) ?
    C12 N13 C13 . . 104.98(15) ?
    N13 C13 C11 . . 110.28(16) ?
    N13 C13 C14 . . 130.83(17) ?
    C11 C13 C14 . . 118.90(17) ?
    C11 N11 C12 . . 106.44(15) ?
    C11 N11 C3 . . 123.67(15) ?
    C12 N11 C3 . . 129.41(15) ?
    C21 N21 C22 . . 106.56(15) ?
    C21 N21 C6 . . 124.01(15) ?
    C22 N21 C6 . . 128.73(15) ?
    C17 C16 C15 . . 120.30(17) ?
    C17 C16 C19 . . 119.60(17) ?
    C15 C16 C19 . . 120.09(17) ?
    C25 C24 C23 . . 119.38(17) ?
    C25 C24 H24 . . 120.3 ?
    C23 C24 H24 . . 120.3 ?
    N11 C11 C17 . . 131.66(17) ?
    N11 C11 C13 . . 105.69(16) ?
    C17 C11 C13 . . 122.65(17) ?
    N21 C21 C27 . . 131.78(17) ?
    N21 C21 C23 . . 105.66(15) ?
    C27 C21 C23 . . 122.53(17) ?
    C27 C26 C25 . . 120.02(17) ?
    C27 C26 C29 . . 119.42(17) ?
    C25 C26 C29 . . 120.55(17) ?
    C16 C17 C11 . . 117.96(17) ?
    C16 C17 H17 . . 121.0 ?
    C11 C17 H17 . . 121.0 ?
    N23 C23 C21 . . 110.38(16) ?
    N23 C23 C24 . . 130.64(17) ?
    C21 C23 C24 . . 118.97(17) ?
    C14 C15 C16 . . 120.66(17) ?
    C14 C15 C18 . . 119.97(17) ?
    C16 C15 C18 . . 119.34(17) ?
    C15 C14 C13 . . 119.53(17) ?
    C15 C14 H14 . . 120.2 ?
    C13 C14 H14 . . 120.2 ?
    C24 C25 C26 . . 120.87(17) ?
    C24 C25 C28 . . 119.06(17) ?
    C26 C25 C28 . . 120.01(17) ?
    N13 C12 N11 . . 112.60(16) ?
    N13 C12 C1 . . 125.38(16) ?
    N11 C12 C1 . . 121.99(16) ?
    N23 C22 N21 . . 112.63(16) ?
    N23 C22 C2 . . 125.90(16) ?
    N21 C22 C2 . . 121.45(16) ?
    C26 C27 C21 . . 118.16(17) ?
    C26 C27 H27 . . 120.9 ?
    C21 C27 H27 . . 120.9 ?
    C1 C2 C22 . . 123.34(18) ?
    C1 C2 H2 . . 118.3 ?
    C22 C2 H2 . . 118.3 ?
    C2 C1 C12 . . 122.13(18) ?
    C2 C1 H1 . . 118.9 ?
    C12 C1 H1 . . 118.9 ?
    C16 C19 H19A . . 109.5 ?
    C16 C19 H19B . . 109.5 ?
    H19A C19 H19B . . 109.5 ?
    C16 C19 H19C . . 109.5 ?
    H19A C19 H19C . . 109.5 ?
    H19B C19 H19C . . 109.5 ?
    C15 C18 H18A . . 109.5 ?
    C15 C18 H18B . . 109.5 ?
    H18A C18 H18B . . 109.5 ?
    C15 C18 H18C . . 109.5 ?
    H18A C18 H18C . . 109.5 ?
    H18B C18 H18C . . 109.5 ?
    C25 C28 H28A . . 109.5 ?
    C25 C28 H28B . . 109.5 ?
    H28A C28 H28B . . 109.5 ?
    C25 C28 H28C . . 109.5 ?
    H28A C28 H28C . . 109.5 ?
    H28B C28 H28C . . 109.5 ?
    C26 C29 H29A . . 109.5 ?
    C26 C29 H29B . . 109.5 ?
    H29A C29 H29B . . 109.5 ?
    C26 C29 H29C . . 109.5 ?
    H29A C29 H29C . . 109.5 ?
    H29B C29 H29C . . 109.5 ?
    N21 C6 C7 . . 111.30(15) ?
    N21 C6 H6A . . 109.4 ?
    C7 C6 H6A . . 109.4 ?
    N21 C6 H6B . . 109.4 ?
    C7 C6 H6B . . 109.4 ?
    H6A C6 H6B . . 108.0 ?
    N11 C3 C4 . . 111.38(14) ?
    N11 C3 H3A . . 109.4 ?
    C4 C3 H3A . . 109.4 ?
    N11 C3 H3B . . 109.4 ?
    C4 C3 H3B . . 109.4 ?
    H3A C3 H3B . . 108.0 ?
    C5 C4 C3 . . 112.34(16) ?
    C5 C4 H4A . . 109.1 ?
    C3 C4 H4A . . 109.1 ?
    C5 C4 H4B . . 109.1 ?
    C3 C4 H4B . . 109.1 ?
    H4A C4 H4B . . 107.9 ?
    C4 C5 H5A . . 109.5 ?
    C4 C5 H5B . . 109.5 ?
    H5A C5 H5B . . 109.5 ?
    C4 C5 H5C . . 109.5 ?
    H5A C5 H5C . . 109.5 ?
    H5B C5 H5C . . 109.5 ?
    C8 C7 C6 . . 111.16(16) ?
    C8 C7 H7A . . 109.4 ?
    C6 C7 H7A . . 109.4 ?
    C8 C7 H7B . . 109.4 ?
    C6 C7 H7B . . 109.4 ?
    H7A C7 H7B . . 108.0 ?
    C7 C8 H8A . . 109.5 ?
    C7 C8 H8B . . 109.5 ?
    H8A C8 H8B . . 109.5 ?
    C7 C8 H8C . . 109.5 ?
    H8A C8 H8C . . 109.5 ?
    H8B C8 H8C . . 109.5 ?
loop_
    _geom_torsion_atom_site_label_1
    _geom_torsion_atom_site_label_2
    _geom_torsion_atom_site_label_3
    _geom_torsion_atom_site_label_4
    _geom_torsion_site_symmetry_1
    _geom_torsion_site_symmetry_2
    _geom_torsion_site_symmetry_3
    _geom_torsion_site_symmetry_4
    _geom_torsion
    _geom_torsion_publ_flag
    C12 N13 C13 C11 . . . . -0.16(19) ?
    C12 N13 C13 C14 . . . . -179.65(18) ?
    C12 N11 C11 C17 . . . . -179.41(18) ?
    C3 N11 C11 C17 . . . . -6.7(3) ?
    C12 N11 C11 C13 . . . . 0.71(18) ?
    C3 N11 C11 C13 . . . . 173.39(15) ?
    N13 C13 C11 N11 . . . . -0.36(19) ?
    C14 C13 C11 N11 . . . . 179.20(15) ?
    N13 C13 C11 C17 . . . . 179.75(16) ?
    C14 C13 C11 C17 . . . . -0.7(3) ?
    C22 N21 C21 C27 . . . . 176.43(18) ?
    C6 N21 C21 C27 . . . . 5.3(3) ?
    C22 N21 C21 C23 . . . . -1.54(18) ?
    C6 N21 C21 C23 . . . . -172.65(15) ?
    C15 C16 C17 C11 . . . . 0.4(3) ?
    C19 C16 C17 C11 . . . . -178.72(16) ?
    N11 C11 C17 C16 . . . . -179.49(18) ?
    C13 C11 C17 C16 . . . . 0.4(3) ?
    C22 N23 C23 C21 . . . . 0.30(19) ?
    C22 N23 C23 C24 . . . . -178.94(18) ?
    N21 C21 C23 N23 . . . . 0.80(19) ?
    C27 C21 C23 N23 . . . . -177.40(15) ?
    N21 C21 C23 C24 . . . . -179.86(15) ?
    C27 C21 C23 C24 . . . . 1.9(3) ?
    C25 C24 C23 N23 . . . . 178.11(17) ?
    C25 C24 C23 C21 . . . . -1.1(3) ?
    C17 C16 C15 C14 . . . . -0.8(3) ?
    C19 C16 C15 C14 . . . . 178.29(16) ?
    C17 C16 C15 C18 . . . . 177.44(17) ?
    C19 C16 C15 C18 . . . . -3.5(2) ?
    C16 C15 C14 C13 . . . . 0.5(3) ?
    C18 C15 C14 C13 . . . . -177.76(16) ?
    N13 C13 C14 C15 . . . . 179.71(17) ?
    C11 C13 C14 C15 . . . . 0.3(2) ?
    C23 C24 C25 C26 . . . . -1.2(3) ?
    C23 C24 C25 C28 . . . . 175.89(17) ?
    C27 C26 C25 C24 . . . . 2.7(3) ?
    C29 C26 C25 C24 . . . . -176.39(17) ?
    C27 C26 C25 C28 . . . . -174.33(17) ?
    C29 C26 C25 C28 . . . . 6.6(3) ?
    C13 N13 C12 N11 . . . . 0.6(2) ?
    C13 N13 C12 C1 . . . . 178.64(17) ?
    C11 N11 C12 N13 . . . . -0.9(2) ?
    C3 N11 C12 N13 . . . . -172.99(16) ?
    C11 N11 C12 C1 . . . . -178.96(16) ?
    C3 N11 C12 C1 . . . . 8.9(3) ?
    C23 N23 C22 N21 . . . . -1.3(2) ?
    C23 N23 C22 C2 . . . . 176.97(16) ?
    C21 N21 C22 N23 . . . . 1.9(2) ?
    C6 N21 C22 N23 . . . . 172.42(16) ?
    C21 N21 C22 C2 . . . . -176.52(16) ?
    C6 N21 C22 C2 . . . . -6.0(3) ?
    C25 C26 C27 C21 . . . . -1.9(3) ?
    C29 C26 C27 C21 . . . . 177.25(16) ?
    N21 C21 C27 C26 . . . . -178.11(18) ?
    C23 C21 C27 C26 . . . . -0.4(3) ?
    N23 C22 C2 C1 . . . . 5.1(3) ?
    N21 C22 C2 C1 . . . . -176.72(17) ?
    C22 C2 C1 C12 . . . . -176.52(16) ?
    N13 C12 C1 C2 . . . . 0.9(3) ?
    N11 C12 C1 C2 . . . . 178.73(16) ?
    C21 N21 C6 C7 . . . . 83.2(2) ?
    C22 N21 C6 C7 . . . . -85.9(2) ?
    C11 N11 C3 C4 . . . . -81.9(2) ?
    C12 N11 C3 C4 . . . . 89.0(2) ?
    N11 C3 C4 C5 . . . . 171.72(15) ?
    N21 C6 C7 C8 . . . . -173.22(16) ?
data_global
_journal_date_recd_electronic     2010-01-24
_journal_date_accepted     2010-01-27
_journal_name_full     'Acta Crystallographica, Section E'
_journal_year     2010
_journal_volume     66
_journal_issue      3
_journal_page_first     o585
_journal_page_last     o585
_journal_paper_category     QO
_journal_coeditor_code     JH2128
_publ_contact_author
;
 Robert T. Stibrany
 Department of Chemistry and Chemical Biology
 Rutgers, The State University of New Jersey
 610 Taylor Road
 Piscataway, New Jersey 08854 USA
;
_publ_contact_author_email     DZSquared@aol.com
_publ_contact_author_fax     '732 445 5312'
_publ_contact_author_phone     '732 445 2115'
_publ_section_title
;
(<i>E</i>)-1,2-Bis(1-propyl-5,6-dimethyl-1<i>H</i>-benzimidazol-2-yl)ethene
;
loop_
    _publ_author_name
    _publ_author_address
    'Robert T. Stibrany'
;
  Department of Chemistry and Chemical Biology
  Rutgers, The State University of New Jersey
  610 Taylor Road
  Piscataway, New Jersey 08854
  USA
;
    'Joseph A. Potenza'
;
  Department of Chemistry and Chemical Biology
  Rutgers, The State University of New Jersey
  610 Taylor Road
  Piscataway, New Jersey 08854
  USA
;
_publ_section_synopsis     .
