# Supplementary material for: (E)-1,2-Bis(1-propyl-5,6-dimethyl-1H-benzimidazol-2-yl)ethene
Source: Acta Crystallogr Sect E Struct Rep Online. 2010 Feb 10;66(Pt 3):o585. doi: 10.1107/S1600536810003405 (PMC2983724; doi:10.1107/S1600536810003405)
Supplement: Supplementary file 2 [file e-66-0o585-Isup2.hkl]

# 
# h,k,l, Fc-squared, Fo-squared, sigma(Fo-squared) and status flag 
# 
data_I
_shelx_title ' cobenz2m in P2(1)/n' 
_shelx_refln_list_code          4 
_shelx_F_calc_maximum      443.89 
_exptl_crystal_F_000       864.00 
_reflns_d_resolution_high  0.8082 
 
loop_ 
 _symmetry_equiv_pos_as_xyz 
 'x, y, z' 
 '-x+1/2, y+1/2, -z+1/2' 
 '-x, -y, -z' 
 'x-1/2, -y-1/2, z-1/2' 
 
_cell_length_a    12.7822 
_cell_length_b    10.4802 
_cell_length_c    16.5944 
_cell_angle_alpha  90.000 
_cell_angle_beta  100.284 
_cell_angle_gamma  90.000 
 
_shelx_F_squared_multiplier     1.000 
 
loop_ 
 _refln_index_h 
 _refln_index_k 
 _refln_index_l 
 _refln_F_squared_calc 
 _refln_F_squared_meas 
 _refln_F_squared_sigma 
 _refln_observed_status 
   2   0   0    26726.37    26778.25    155.71 o 
   4   0   0     1399.19     1277.52     15.77 o 
   6   0   0     2127.13     2190.08     25.55 o 
   8   0   0     3393.11     3303.26     36.76 o 
  10   0   0    10897.76    10445.19     83.20 o 
  12   0   0     5824.14     5305.99     79.48 o 
  14   0   0      467.85      411.72     23.54 o 
   1   1   0       61.95       43.91      2.46 o 
   2   1   0     4829.99     4985.52     26.13 o 
   3   1   0     3187.81     3272.75     18.42 o 
   4   1   0     5497.61     5721.99     29.34 o 
   5   1   0      492.02      452.90      8.02 o 
   6   1   0       90.88       82.45      4.78 o 
   7   1   0       27.88       50.26      4.72 o 
   8   1   0      316.80      341.26     10.61 o 
   9   1   0      315.07      283.12      9.52 o 
  10   1   0     1066.34     1001.84     15.88 o 
  11   1   0      200.81      199.12      9.75 o 
  12   1   0       24.28       24.87      6.41 o 
  13   1   0       84.67      101.40      8.39 o 
  14   1   0       12.79       28.33      9.12 o 
  15   1   0        0.48       13.84      8.33 o 
   0   2   0      721.62      693.63      9.10 o 
   1   2   0        9.71        8.92      2.28 o 
   2   2   0       99.38       94.62      4.08 o 
   3   2   0      229.41      220.60      5.52 o 
   4   2   0        0.41       -0.40      3.52 o 
   5   2   0      117.13      125.56      4.44 o 
   6   2   0      139.35      157.01      6.35 o 
   7   2   0       34.04       38.09      4.20 o 
   8   2   0        8.67       11.52      4.08 o 
   9   2   0      164.22      156.47      6.89 o 
  10   2   0      234.24      212.21      9.47 o 
  11   2   0       58.78       54.73      6.77 o 
  12   2   0      181.62      184.14     11.04 o 
  13   2   0       29.37       39.69      7.00 o 
  14   2   0        7.87       24.12      9.78 o 
  15   2   0        0.51        4.02     14.99 o 
   1   3   0        1.27        5.22      2.53 o 
   2   3   0      218.32      225.53      4.53 o 
   3   3   0      558.02      582.09      9.59 o 
   4   3   0     1690.87     1921.02     17.91 o 
   5   3   0      921.28      979.20     13.25 o 
   6   3   0     3589.97     3939.81     30.65 o 
   7   3   0      562.88      646.10     13.29 o 
   8   3   0      240.83      198.81      9.61 o 
   9   3   0      339.34      325.14     10.64 o 
  10   3   0      167.30      154.64      8.62 o 
  11   3   0      307.44      289.28     11.25 o 
  12   3   0       82.28       98.37      7.86 o 
  13   3   0        6.43        4.29      7.24 o 
  14   3   0       71.43      106.40     14.74 o 
  15   3   0        4.24       18.74      8.13 o 
   0   4   0     5730.92     6768.60     47.63 o 
   1   4   0      394.09      458.40      7.91 o 
   2   4   0       84.25      105.39      4.14 o 
   3   4   0      378.56      425.10      8.12 o 
   4   4   0     5759.34     6610.07     39.03 o 
   5   4   0       64.40       62.61      4.97 o 
   6   4   0       24.08       23.84      4.39 o 
   7   4   0       10.90        8.54      4.50 o 
   8   4   0      645.32      597.86     12.97 o 
   9   4   0       24.52       24.41      5.50 o 
  10   4   0      437.97      489.35     13.15 o 
  11   4   0      128.41      121.81     11.75 o 
  12   4   0      961.91      905.12     20.97 o 
  13   4   0      348.84      313.65     15.98 o 
  14   4   0       52.73       91.66     10.05 o 
   1   5   0        2.75        9.09      3.45 o 
   2   5   0      119.49       84.80      4.42 o 
   3   5   0     1907.01     2077.31     16.51 o 
   4   5   0     2151.64     2285.19     21.73 o 
   5   5   0      598.51      569.16     11.01 o 
   6   5   0      378.08      373.32      9.62 o 
   7   5   0       28.43       24.29      5.12 o 
   8   5   0      744.74      765.40     14.44 o 
   9   5   0      464.02      433.98     11.65 o 
  10   5   0       33.05       33.07      6.80 o 
  11   5   0      113.67       97.06      8.70 o 
  12   5   0       83.52       85.42      8.49 o 
  13   5   0       49.16       30.77      8.80 o 
  14   5   0       13.14       25.77     12.04 o 
   0   6   0      248.08      264.65      9.92 o 
   1   6   0       41.25       30.90      4.16 o 
   2   6   0      341.48      364.70      7.98 o 
   3   6   0       15.21       17.54      4.04 o 
   4   6   0      117.42       98.52      5.20 o 
   5   6   0        0.38       -0.33      4.42 o 
   6   6   0      144.77      145.60      7.33 o 
   7   6   0        7.10        7.64      5.78 o 
   8   6   0      947.83      877.56     15.95 o 
   9   6   0       50.92       46.82      6.92 o 
  10   6   0      155.24      137.83      9.54 o 
  11   6   0        0.80        1.95      6.23 o 
  12   6   0        0.14        5.71      7.26 o 
  13   6   0       28.74       41.26      9.58 o 
   1   7   0      256.69      267.06      7.89 o 
   2   7   0       16.97       16.09      4.41 o 
   3   7   0      360.10      359.51      8.99 o 
   4   7   0      243.47      228.97      8.88 o 
   5   7   0      306.77      291.89      9.78 o 
   6   7   0      909.28      821.52     16.36 o 
   7   7   0     1009.82      908.38     20.09 o 
   8   7   0       21.30       31.05      8.38 o 
   9   7   0       30.26       19.46      6.65 o 
  10   7   0       10.62       18.98      6.53 o 
  11   7   0       36.18       48.03      7.74 o 
  12   7   0        2.71        0.85      7.63 o 
  13   7   0       39.56       34.78     10.68 o 
   0   8   0      170.44      175.32     13.98 o 
   1   8   0      420.25      407.23     11.10 o 
   2   8   0      512.28      490.21     10.86 o 
   3   8   0      580.75      551.04     12.51 o 
   4   8   0      529.06      546.38     13.33 o 
   5   8   0       25.48       31.65      5.84 o 
   6   8   0        0.00       -5.62      9.41 o 
   7   8   0      128.87      150.36     10.33 o 
   8   8   0      461.71      369.76     14.10 o 
   9   8   0      211.68      222.82     11.83 o 
  10   8   0      311.98      325.72     16.08 o 
  11   8   0        0.96       17.76      8.29 o 
  12   8   0       53.64       72.39     20.72 o 
   1   9   0      274.71      240.65      9.15 o 
   2   9   0       46.27       42.57      6.65 o 
   3   9   0       99.51      121.95      8.80 o 
   4   9   0     1174.88     1102.16     25.09 o 
   5   9   0      390.50      380.96     14.14 o 
   6   9   0       48.40       74.69     11.51 o 
   7   9   0       31.88       37.70      7.31 o 
   8   9   0       40.41       51.61      7.71 o 
   9   9   0       94.60       95.02     11.40 o 
  10   9   0       28.64       40.55     21.24 o 
  11   9   0       16.43       23.39      9.94 o 
   0  10   0      211.40      189.94     14.40 o 
   1  10   0        6.69        7.60      6.19 o 
   2  10   0        0.27        3.92      7.64 o 
   3  10   0      115.49      139.57      9.62 o 
   4  10   0       18.67       39.34     10.02 o 
   5  10   0        5.38        6.90      7.43 o 
   6  10   0        1.95       11.09      7.88 o 
   7  10   0       39.69       43.51     10.89 o 
   8  10   0        1.82       23.23      8.04 o 
   9  10   0       11.81       45.32     12.10 o 
   1  11   0        1.71       13.61      7.12 o 
   2  11   0        3.47       12.80      7.45 o 
   3  11   0        6.34       11.51      7.91 o 
   4  11   0        0.57       17.32      7.45 o 
   5  11   0       13.78       15.80      9.19 o 
   6  11   0        3.02        8.75     10.85 o 
   7  11   0       81.93      115.00     10.78 o 
   8  11   0       30.57       45.11     10.71 o 
   0  12   0       18.48       39.41     15.23 o 
   1  12   0       36.89       62.34      9.29 o 
   2  12   0      104.16      119.66      9.89 o 
   3  12   0       15.81       41.25      8.53 o 
   4  12   0       18.69       34.64      8.62 o 
   5  12   0       13.12       12.45      7.95 o 
 -15   0   1      191.23      165.90     17.29 o 
 -13   0   1      197.20      206.74     16.16 o 
 -11   0   1      478.15      445.46     16.66 o 
  -9   0   1      269.09      256.64     11.60 o 
  -7   0   1       55.68       57.84      6.28 o 
  -5   0   1        8.78       12.63      3.96 o 
  -3   0   1       19.12       29.30      3.68 o 
  -1   0   1      155.14      143.43      5.75 o 
   1   0   1      113.87       95.97      4.68 o 
   3   0   1       47.10       46.27      4.15 o 
   5   0   1      116.56      124.29      6.39 o 
   7   0   1       14.41       23.02      5.88 o 
   9   0   1      107.09      118.61      8.83 o 
  11   0   1      742.78      658.31     32.97 o 
  13   0   1       23.06        4.26     14.90 o 
  15   0   1       23.90       49.86     13.21 o 
 -15   1   1      218.17      269.17     14.36 o 
 -14   1   1        0.68       15.70      7.13 o 
 -13   1   1       85.61       92.50      9.44 o 
 -12   1   1      114.39      102.06      8.01 o 
 -11   1   1       20.13       20.76      5.72 o 
 -10   1   1      110.51      104.85      6.72 o 
  -9   1   1      339.28      331.88      9.05 o 
  -8   1   1       59.91       75.40      5.14 o 
  -7   1   1      152.48      185.00      6.07 o 
  -6   1   1        0.27        0.42      2.98 o 
  -5   1   1      431.08      450.78      7.39 o 
  -4   1   1     1120.64     1064.97     10.24 o 
  -3   1   1      454.38      469.24      6.07 o 
  -2   1   1     7402.22     7613.20     32.86 o 
  -1   1   1       43.01       47.59      2.61 o 
   0   1   1     2219.31     2371.75     27.97 o 
   1   1   1     2036.74     2143.29     14.45 o 
   2   1   1     1801.25     1733.66     11.74 o 
   3   1   1     2374.52     2365.37     18.78 o 
   4   1   1     4998.77     5402.38     31.67 o 
   5   1   1      600.23      627.69      8.69 o 
   6   1   1        2.02       -3.05      3.05 o 
   7   1   1       19.67       38.05      4.12 o 
   8   1   1      965.20      979.18     13.60 o 
   9   1   1      362.10      322.09     10.09 o 
  10   1   1      783.79      745.27     15.41 o 
  11   1   1      133.68      120.78      8.57 o 
  12   1   1       96.80       92.38      7.87 o 
  13   1   1        0.06       11.56      6.51 o 
  14   1   1       98.00      131.83     12.78 o 
  15   1   1       71.56       61.12     24.58 o 
 -15   2   1       14.10       35.28     12.50 o 
 -14   2   1      123.23      128.72     10.66 o 
 -13   2   1      112.33      130.65      9.25 o 
 -12   2   1       63.35       55.36      8.25 o 
 -11   2   1      229.25      234.41     10.15 o 
 -10   2   1       28.45       29.41      5.96 o 
  -9   2   1      216.54      230.97      7.99 o 
  -8   2   1      665.24      645.34     11.23 o 
  -7   2   1     1752.73     2041.98     18.84 o 
  -6   2   1     3165.35     3214.81     23.01 o 
  -5   2   1      452.92      518.82      7.91 o 
  -4   2   1      641.99      627.61      7.77 o 
  -3   2   1      470.51      437.13      5.82 o 
  -2   2   1    10982.08    11369.17     81.89 o 
  -1   2   1      340.56      328.34      4.78 o 
   0   2   1     2877.88     2763.24     14.27 o 
   1   2   1     5388.61     5443.62     30.24 o 
   2   2   1     5591.19     5515.11     38.47 o 
   3   2   1     3736.06     3844.77     23.02 o 
   4   2   1     2325.42     2427.37     27.49 o 
   5   2   1     2718.81     3044.39     21.08 o 
   6   2   1      405.08      491.99      8.68 o 
   7   2   1       20.42       31.02      4.14 o 
   8   2   1     1666.07     1560.04     17.80 o 
   9   2   1      961.18      921.47     14.62 o 
  10   2   1     1517.93     1375.60     21.31 o 
  11   2   1      313.13      235.52     10.18 o 
  12   2   1        4.16       16.20      6.58 o 
  13   2   1      116.44      160.17      9.12 o 
  14   2   1        7.86       31.90     10.68 o 
  15   2   1      245.46      299.81     17.34 o 
 -15   3   1      138.51      152.13     27.29 o 
 -14   3   1       19.83       29.06     13.52 o 
 -13   3   1        1.26       24.87      6.44 o 
 -12   3   1      193.30      172.85     11.15 o 
 -11   3   1      255.68      240.76     11.59 o 
 -10   3   1       13.41       23.90      6.54 o 
  -9   3   1      102.39      113.64      7.27 o 
  -8   3   1       60.30       48.46      4.64 o 
  -7   3   1     2058.22     2147.37     18.94 o 
  -6   3   1     6250.87     6523.88     36.42 o 
  -5   3   1     1120.04     1224.14     11.93 o 
  -4   3   1        4.05       25.42      3.64 o 
  -3   3   1       15.53       11.12      2.42 o 
  -2   3   1     1432.65     1577.74     12.30 o 
  -1   3   1      736.45      754.67      8.09 o 
   0   3   1     1772.64     1739.33     15.10 o 
   1   3   1     1128.04     1124.62      9.52 o 
   2   3   1      580.88      658.96      7.99 o 
   3   3   1     3642.94     3757.14     24.22 o 
   4   3   1     4415.95     4687.35     29.98 o 
   5   3   1      141.59      168.40      5.89 o 
   6   3   1     2155.59     2407.14     21.75 o 
   7   3   1       20.33       24.14      5.55 o 
   8   3   1      597.99      537.67     12.50 o 
   9   3   1       26.02       36.83      5.96 o 
  10   3   1       25.34       20.17      5.68 o 
  11   3   1      357.26      330.75     11.19 o 
  12   3   1      255.33      255.80     11.75 o 
  13   3   1       74.24       68.69      9.39 o 
  14   3   1      306.26      310.70     13.92 o 
 -14   4   1       52.46       85.96     28.81 o 
 -13   4   1       33.47       60.30      8.69 o 
 -12   4   1        8.54       18.47      8.49 o 
 -11   4   1       74.23       74.32      7.13 o 
 -10   4   1        0.76        7.77      5.25 o 
  -9   4   1       84.23       75.81      6.58 o 
  -8   4   1        6.50        9.57      4.92 o 
  -7   4   1        2.74        4.61      4.23 o 
  -6   4   1       96.23      111.72      6.01 o 
  -5   4   1       10.01       14.88      4.30 o 
  -4   4   1      132.79      144.41      4.28 o 
  -3   4   1      183.40      196.66      5.42 o 
  -2   4   1       15.23       13.96      3.08 o 
  -1   4   1        4.94        9.63      3.08 o 
   0   4   1      145.16      160.33      5.19 o 
   1   4   1       14.48       15.68      2.92 o 
   2   4   1        1.90        3.25      2.53 o 
   3   4   1       54.78       74.59      4.72 o 
   4   4   1       81.01       74.13      4.57 o 
   5   4   1        2.64        0.52      3.56 o 
   6   4   1      117.23      121.55      5.97 o 
   7   4   1       10.73        6.85      5.15 o 
   8   4   1       33.06       28.78      5.13 o 
   9   4   1      157.33      151.65     11.92 o 
  10   4   1        3.25        8.09      5.22 o 
  11   4   1      167.03      162.95      9.81 o 
  12   4   1        7.33       23.15      8.66 o 
  13   4   1        5.73       32.46      7.40 o 
  14   4   1       21.00       21.51     15.90 o 
 -14   5   1        2.24       19.46      8.80 o 
 -13   5   1        3.00       39.42     11.03 o 
 -12   5   1       16.78       34.41      6.98 o 
 -11   5   1      476.80      426.14     13.99 o 
 -10   5   1       11.19        9.69      5.43 o 
  -9   5   1       66.14       69.90      7.22 o 
  -8   5   1      687.30      669.89     14.37 o 
  -7   5   1       22.74       23.21      5.19 o 
  -6   5   1       11.82        3.40      4.35 o 
  -5   5   1      255.29      257.03      7.98 o 
  -4   5   1      308.83      321.94      6.61 o 
  -3   5   1      702.12      774.54     10.18 o 
  -2   5   1      150.41      183.92      5.67 o 
  -1   5   1      540.61      612.72      9.21 o 
   0   5   1        5.03        3.90      3.28 o 
   1   5   1      442.77      496.41      8.64 o 
   2   5   1      122.62      141.76      4.75 o 
   3   5   1      584.32      644.77      8.79 o 
   4   5   1     1388.00     1431.93     16.88 o 
   5   5   1        0.59        3.04      3.76 o 
   6   5   1      103.09      106.82      6.12 o 
   7   5   1       53.53       48.68      6.00 o 
   8   5   1      268.12      252.56     12.24 o 
   9   5   1      324.68      295.59     11.96 o 
  10   5   1      301.84      251.60     11.60 o 
  11   5   1       17.59       35.24      6.86 o 
  12   5   1       29.08       61.14      8.74 o 
  13   5   1       57.33       80.62      8.81 o 
  14   5   1       28.10       68.41     10.05 o 
 -13   6   1      113.99      158.28     12.82 o 
 -12   6   1        2.94       14.49      8.34 o 
 -11   6   1       54.65       33.05      7.24 o 
 -10   6   1      468.09      390.13     14.26 o 
  -9   6   1      868.35      793.84     15.74 o 
  -8   6   1      539.51      493.97     12.43 o 
  -7   6   1      842.24      805.22     18.92 o 
  -6   6   1      424.81      376.38     10.45 o 
  -5   6   1      147.82      108.72      6.49 o 
  -4   6   1       18.43       20.92      4.35 o 
  -3   6   1      652.72      683.06     10.52 o 
  -2   6   1       27.36       51.82      4.62 o 
  -1   6   1        3.37        1.35      3.58 o 
   0   6   1     3049.03     3342.61     28.65 o 
   1   6   1      588.62      652.78     10.27 o 
   2   6   1     2770.09     2912.87     21.95 o 
   3   6   1        0.52        3.83      3.59 o 
   4   6   1      463.94      454.70     10.45 o 
   5   6   1      224.99      226.53      7.97 o 
   6   6   1     1261.78     1249.16     17.70 o 
   7   6   1     1291.75     1221.98     22.36 o 
   8   6   1      215.94      205.26     10.48 o 
   9   6   1       99.39      100.82      8.76 o 
  10   6   1      492.88      469.24     15.68 o 
  11   6   1       47.67       54.66     14.22 o 
  12   6   1      286.17      307.17     14.07 o 
  13   6   1       22.27       23.54      7.97 o 
 -13   7   1        8.77        9.80      8.90 o 
 -12   7   1       47.94       40.51      9.90 o 
 -11   7   1        0.12       20.04      8.01 o 
 -10   7   1       14.62       35.38      7.25 o 
  -9   7   1      172.05      136.54      9.56 o 
  -8   7   1       12.06       14.69      6.03 o 
  -7   7   1      984.25      952.85     17.02 o 
  -6   7   1     1596.83     1442.13     47.25 o 
  -5   7   1      538.10      527.52     12.56 o 
  -4   7   1     1324.76     1228.03     18.20 o 
  -3   7   1      864.40      923.34     13.20 o 
  -2   7   1       43.87       27.87      4.85 o 
  -1   7   1      502.88      511.46     10.20 o 
   0   7   1        0.69        0.79      4.46 o 
   1   7   1      144.68      143.81      6.38 o 
   2   7   1      176.98      180.80      6.98 o 
   3   7   1      199.24      199.84      7.03 o 
   4   7   1      737.82      731.36     14.16 o 
   5   7   1      408.01      427.38     16.18 o 
   6   7   1     2555.22     2356.18     60.57 o 
   7   7   1      773.30      668.17     17.46 o 
   8   7   1       24.89       38.20      6.70 o 
   9   7   1      181.54      172.99     10.26 o 
  10   7   1      180.07      178.36     12.10 o 
  11   7   1       14.86       20.41      7.02 o 
  12   7   1       98.58      112.64      9.98 o 
 -12   8   1        0.66       10.66      7.99 o 
 -11   8   1       46.97       51.29      9.37 o 
 -10   8   1       49.77       59.55      9.19 o 
  -9   8   1       35.11       35.34      6.95 o 
  -8   8   1       40.24       59.59      7.41 o 
  -7   8   1      126.34      101.40     10.42 o 
  -6   8   1      422.43      388.19     11.77 o 
  -5   8   1      675.87      603.43     14.15 o 
  -4   8   1      858.85      786.52     15.76 o 
  -3   8   1        1.09        2.83      5.14 o 
  -2   8   1        3.60        1.88      4.93 o 
  -1   8   1      134.35      118.26      6.73 o 
   0   8   1       26.21       24.78      5.33 o 
   1   8   1        6.05        2.72      5.21 o 
   2   8   1        3.76        4.13      5.21 o 
   3   8   1      175.14      161.47      8.29 o 
   4   8   1        2.97        9.76      6.55 o 
   5   8   1      604.59      553.53     18.58 o 
   6   8   1       83.73       70.20      9.16 o 
   7   8   1       20.60       28.45      7.71 o 
   8   8   1        2.29       16.98      6.98 o 
   9   8   1      114.45      124.61     10.72 o 
  10   8   1       46.75       77.85      9.14 o 
  11   8   1       37.09       51.77      8.28 o 
  12   8   1        0.77       28.47      9.30 o 
 -11   9   1        0.10       -0.11      9.61 o 
 -10   9   1        2.92       10.38      7.42 o 
  -9   9   1        4.30       -0.57     11.40 o 
  -8   9   1        0.92       10.07      6.48 o 
  -7   9   1        8.32        6.20      6.93 o 
  -6   9   1       44.18       53.85      7.41 o 
  -5   9   1       61.21       76.28      7.92 o 
  -4   9   1       51.54       51.17      6.82 o 
  -3   9   1      199.08      214.87      9.23 o 
  -2   9   1      338.30      310.94      9.86 o 
  -1   9   1      134.86      119.68      7.38 o 
   0   9   1       37.73       41.91      6.25 o 
   1   9   1      392.87      342.22     10.22 o 
   2   9   1      361.50      333.13     11.27 o 
   3   9   1        0.58        4.66      6.22 o 
   4   9   1       80.43       78.10      7.96 o 
   5   9   1       18.45       29.08      7.60 o 
   6   9   1       60.25       72.37      8.94 o 
   7   9   1        0.61       -4.70      7.04 o 
   8   9   1       82.71       75.37      9.21 o 
   9   9   1      102.76       97.48     13.24 o 
  10   9   1        9.80       25.08      7.51 o 
  11   9   1       10.69       22.76     11.98 o 
 -10  10   1      632.08      682.01     56.39 o 
  -9  10   1       31.11       55.04      9.40 o 
  -8  10   1       22.98       16.74     12.65 o 
  -7  10   1        1.92       19.22      8.69 o 
  -6  10   1        3.70       12.54      7.21 o 
  -5  10   1       21.86       29.11      7.11 o 
  -4  10   1        0.94        4.97      6.16 o 
  -3  10   1      643.20      568.37     15.10 o 
  -2  10   1      119.01      110.70      8.54 o 
  -1  10   1       30.12       24.63      5.95 o 
   0  10   1     1426.73     1245.59     19.63 o 
   1  10   1        4.48        3.17      6.62 o 
   2  10   1      291.65      258.87     11.68 o 
   3  10   1      894.50      789.41     18.95 o 
   4  10   1        6.04        8.85      7.01 o 
   5  10   1       28.98       41.23      8.15 o 
   6  10   1        3.71       20.60      8.15 o 
   7  10   1        2.97       19.45      8.24 o 
   8  10   1       42.99       57.88      9.37 o 
   9  10   1       16.82       73.56     17.07 o 
  -8  11   1       16.08       14.20     10.71 o 
  -7  11   1      175.46      237.82     17.72 o 
  -6  11   1        4.96       21.51      9.58 o 
  -5  11   1       26.16       43.19     12.04 o 
  -4  11   1       88.32      113.73     10.31 o 
  -3  11   1       75.58       96.13      9.10 o 
  -2  11   1       75.17       76.38      8.52 o 
  -1  11   1       16.56       29.03      6.93 o 
   0  11   1       13.01       23.13      7.85 o 
   1  11   1      433.29      382.19     14.24 o 
   2  11   1       20.57       22.75      7.20 o 
   3  11   1        7.34       28.39      8.05 o 
   4  11   1       25.74       22.75      8.05 o 
   5  11   1       49.68       53.81     11.39 o 
   6  11   1       95.30      120.24     10.89 o 
   7  11   1        9.80       11.51      8.34 o 
   8  11   1       37.58       64.45     13.32 o 
  -5  12   1       28.32       57.09     11.11 o 
  -4  12   1       36.21       57.16      8.70 o 
  -3  12   1        0.42       36.03      8.19 o 
  -2  12   1       28.01       71.13      8.41 o 
  -1  12   1        0.32       -4.93     11.76 o 
   0  12   1        2.98       15.25      7.90 o 
   1  12   1       14.78       31.93      8.60 o 
   2  12   1       19.63       26.50     13.55 o 
   3  12   1      109.08      115.67     13.46 o 
   4  12   1        4.86       32.46      7.95 o 
   5  12   1        0.65       26.71      7.66 o 
 -14   0   2        8.15       29.14     10.43 o 
 -12   0   2      184.54      188.14     12.82 o 
 -10   0   2      208.48      199.30     11.56 o 
  -8   0   2      251.18      295.46     14.13 o 
  -6   0   2      200.03      217.44      8.49 o 
  -4   0   2     3604.92     3658.17     49.35 o 
  -2   0   2     7043.86     7814.56     76.18 o 
   0   0   2    18226.05    19504.78    110.07 o 
   2   0   2        1.22       -0.05      4.88 o 
   4   0   2       99.35      106.21      6.12 o 
   6   0   2      905.44      839.31     16.24 o 
   8   0   2      832.11      777.80     18.29 o 
  10   0   2       17.76       17.69      7.93 o 
  12   0   2      650.99      584.81     23.60 o 
  14   0   2       47.20       56.12     12.60 o 
 -15   1   2      224.71      261.42     23.60 o 
 -14   1   2      137.17      168.69     11.59 o 
 -13   1   2      201.70      182.62     13.05 o 
 -12   1   2      859.50      760.56     37.16 o 
 -11   1   2      364.16      368.47     10.85 o 
 -10   1   2       32.97       31.11      6.36 o 
  -9   1   2        9.39        9.77      4.52 o 
  -8   1   2       61.38       55.50      5.48 o 
  -7   1   2      433.47      451.37      8.85 o 
  -6   1   2     1824.85     1892.09     16.78 o 
  -5   1   2      456.30      471.20      7.49 o 
  -4   1   2      265.91      291.33      5.45 o 
  -3   1   2      107.61       79.72      3.21 o 
  -2   1   2     4443.02     4652.10     25.31 o 
  -1   1   2      116.78      138.14      3.28 o 
   0   1   2     7397.41     7795.93     37.26 o 
   1   1   2     3442.70     3696.83     19.44 o 
   2   1   2       10.01        5.49      2.99 o 
   3   1   2     1098.94     1094.41      9.45 o 
   4   1   2      466.30      475.36      6.98 o 
   5   1   2      436.61      462.87      8.02 o 
   6   1   2      529.03      549.46      9.98 o 
   7   1   2      106.33      118.29      5.93 o 
   8   1   2       15.34        9.84      4.52 o 
   9   1   2      821.32      749.82     13.58 o 
  10   1   2      388.65      359.78     10.64 o 
  11   1   2       98.08       92.30      8.37 o 
  12   1   2      265.32      275.61     12.34 o 
  13   1   2      116.93      152.67     10.71 o 
  14   1   2        0.09        9.57      8.00 o 
  15   1   2       42.46       74.72     17.51 o 
 -15   2   2        7.22       43.49     10.46 o 
 -14   2   2        2.46       29.86      8.40 o 
 -13   2   2       23.54       27.01      7.53 o 
 -12   2   2        2.82        7.34      6.05 o 
 -11   2   2      182.47      177.22      9.38 o 
 -10   2   2        2.78        1.38      5.27 o 
  -9   2   2       28.01       24.53      4.76 o 
  -8   2   2        1.60        1.21      3.97 o 
  -7   2   2       34.54       31.28      3.96 o 
  -6   2   2        0.02        0.06      3.07 o 
  -5   2   2        0.20       -1.39      2.55 o 
  -4   2   2        0.22       -2.36      2.36 o 
  -3   2   2       37.52       32.93      2.76 o 
  -2   2   2      307.57      274.20      5.34 o 
  -1   2   2       46.02       46.15      2.99 o 
   0   2   2       54.52       53.55      2.79 o 
   1   2   2       95.78       85.13      5.00 o 
   2   2   2      640.45      606.50      9.82 o 
   3   2   2      162.22      187.27      5.02 o 
   4   2   2       88.51       94.29      3.87 o 
   5   2   2      258.15      281.93      5.98 o 
   6   2   2       49.89       51.04      3.96 o 
   7   2   2       12.46        3.85      3.51 o 
   8   2   2        5.07        9.13      4.46 o 
   9   2   2       44.77       45.28      6.26 o 
  10   2   2       21.38       29.44      6.15 o 
  11   2   2       26.08       32.18      7.46 o 
  12   2   2       14.23       30.59      6.18 o 
  13   2   2        1.00       -1.02     10.37 o 
  14   2   2       62.67       86.49     16.13 o 
  15   2   2        1.34        3.82      8.74 o 
 -15   3   2       25.92       27.61     10.13 o 
 -14   3   2        1.24       40.48      7.90 o 
 -13   3   2        1.32       15.00      5.82 o 
 -12   3   2       30.27       38.44      6.46 o 
 -11   3   2      270.16      244.76     10.05 o 
 -10   3   2      578.82      536.00     13.46 o 
  -9   3   2      227.53      249.74      9.27 o 
  -8   3   2        7.02        4.05      3.98 o 
  -7   3   2        8.37       11.64      3.66 o 
  -6   3   2      147.90      151.64      5.24 o 
  -5   3   2        4.97        5.61      2.68 o 
  -4   3   2      305.93      260.80      5.50 o 
  -3   3   2        1.36        3.45      2.55 o 
  -2   3   2       51.15       62.77      3.69 o 
  -1   3   2      121.13      121.65      4.23 o 
   0   3   2       10.13       10.74      2.74 o 
   1   3   2      136.04      127.62      3.72 o 
   2   3   2      579.25      632.53      6.60 o 
   3   3   2     1745.56     1780.28     15.21 o 
   4   3   2      551.48      619.60      9.08 o 
   5   3   2      207.56      213.97      6.29 o 
   6   3   2       11.28        0.94      4.49 o 
   7   3   2       18.53        8.57      3.70 o 
   8   3   2      262.51      224.80      9.72 o 
   9   3   2      352.64      299.75     10.74 o 
  10   3   2      148.17      121.53      7.97 o 
  11   3   2       28.24       29.98      6.63 o 
  12   3   2       56.73       66.24      7.71 o 
  13   3   2       17.43       43.19      7.41 o 
  14   3   2        7.69       24.06      9.45 o 
 -14   4   2       49.25       28.01      9.54 o 
 -13   4   2      237.44      212.52     14.34 o 
 -12   4   2      125.73      142.00      8.80 o 
 -11   4   2      204.66      170.17      8.89 o 
 -10   4   2     1294.31     1138.82     33.45 o 
  -9   4   2       52.40       70.87      6.54 o 
  -8   4   2      108.81      107.96      7.07 o 
  -7   4   2      285.29      252.44      6.62 o 
  -6   4   2        9.63        2.77      3.01 o 
  -5   4   2      212.15      193.37      5.41 o 
  -4   4   2     2467.77     2712.08     20.11 o 
  -3   4   2     2253.74     2293.55     18.34 o 
  -2   4   2     3159.81     3537.58     22.50 o 
  -1   4   2     1750.25     1886.51     14.80 o 
   0   4   2      347.31      399.67      6.76 o 
   1   4   2      829.18      890.90      9.55 o 
   2   4   2     1583.87     1792.74     13.52 o 
   3   4   2      743.67      720.99      9.49 o 
   4   4   2        0.32        1.58      4.52 o 
   5   4   2       35.38       15.75      4.35 o 
   6   4   2        1.14        4.34      4.66 o 
   7   4   2       71.87       81.71      5.60 o 
   8   4   2      528.18      482.11     11.18 o 
   9   4   2        0.67        3.74      5.24 o 
  10   4   2     1027.89      866.95     22.09 o 
  11   4   2      206.33      213.47     11.23 o 
  12   4   2      114.33      135.59     10.17 o 
  13   4   2        3.88       19.21      7.19 o 
  14   4   2       29.29       54.51      8.51 o 
 -14   5   2      135.06      168.91     14.44 o 
 -13   5   2        9.40       14.51      9.18 o 
 -12   5   2       46.74       27.87      7.04 o 
 -11   5   2      733.86      624.28     15.68 o 
 -10   5   2      266.12      250.62     10.73 o 
  -9   5   2      202.58      227.97      9.42 o 
  -8   5   2     1087.22      997.22     21.01 o 
  -7   5   2        0.16       -0.36      4.79 o 
  -6   5   2      560.99      572.27     12.23 o 
  -5   5   2     1090.71     1071.21     12.57 o 
  -4   5   2      384.43      374.13      7.83 o 
  -3   5   2      133.85      161.78      5.81 o 
  -2   5   2      715.07      801.24     10.54 o 
  -1   5   2     3535.07     4189.96     25.78 o 
   0   5   2      180.44      221.31      6.04 o 
   1   5   2     3085.64     3535.47     22.83 o 
   2   5   2      862.11      867.65     10.28 o 
   3   5   2      134.44      147.34      4.57 o 
   4   5   2     1400.74     1477.65     18.02 o 
   5   5   2      110.42      117.16      6.01 o 
   6   5   2      490.11      450.91     10.79 o 
   7   5   2      321.37      308.56     12.77 o 
   8   5   2      718.93      610.00     26.20 o 
   9   5   2     1196.25      950.39     23.40 o 
  10   5   2      127.92      136.35      9.51 o 
  11   5   2       91.99       61.94      8.07 o 
  12   5   2      139.44      153.68     10.65 o 
  13   5   2       20.50       39.09      7.58 o 
 -13   6   2        2.32        6.02      8.58 o 
 -12   6   2       56.17       51.37     13.08 o 
 -11   6   2      135.95      132.93     11.03 o 
 -10   6   2        2.30       13.72      6.07 o 
  -9   6   2      289.14      282.42     10.66 o 
  -8   6   2        0.03       10.77      5.26 o 
  -7   6   2        8.02        3.48      5.52 o 
  -6   6   2      281.41      280.44     10.93 o 
  -5   6   2        0.05        5.57      6.04 o 
  -4   6   2       69.87       72.97      5.04 o 
  -3   6   2       36.16       36.10      4.32 o 
  -2   6   2      151.07      130.89      5.76 o 
  -1   6   2       32.05       46.19      4.45 o 
   0   6   2       92.89       80.81      4.75 o 
   1   6   2      165.28      176.77      6.19 o 
   2   6   2        0.19       -0.15      3.59 o 
   3   6   2       23.46       17.34      4.58 o 
   4   6   2      604.12      580.06     12.11 o 
   5   6   2       47.70       43.34      5.32 o 
   6   6   2       24.14       14.64      7.01 o 
   7   6   2      216.56      211.46     11.97 o 
   8   6   2        0.25        8.32      6.13 o 
   9   6   2      166.15      154.30      9.97 o 
  10   6   2       61.34       65.02      9.27 o 
  11   6   2        9.98        0.58      6.66 o 
  12   6   2        6.25       17.20      7.25 o 
  13   6   2        4.11       19.16      8.51 o 
 -13   7   2        9.31       24.63      8.84 o 
 -12   7   2       43.76       55.16      9.31 o 
 -11   7   2       37.02       46.49      8.97 o 
 -10   7   2       81.20       92.69     10.39 o 
  -9   7   2       46.42       53.97      7.55 o 
  -8   7   2      264.77      228.05      9.34 o 
  -7   7   2     1133.51     1011.07     17.71 o 
  -6   7   2       20.77       27.59      5.68 o 
  -5   7   2      401.55      370.38     10.98 o 
  -4   7   2        0.15       -0.62      4.43 o 
  -3   7   2      111.33      107.25      6.08 o 
  -2   7   2        4.95        2.49      4.45 o 
  -1   7   2      376.51      382.22      9.36 o 
   0   7   2      113.23      119.47      6.09 o 
   1   7   2       26.90       30.29      4.82 o 
   2   7   2       39.56       41.22      4.95 o 
   3   7   2      102.03      110.12      7.10 o 
   4   7   2      152.42      136.20      7.09 o 
   5   7   2       10.21        9.25      6.83 o 
   6   7   2      505.48      476.60     15.49 o 
   7   7   2       11.99        7.36     10.35 o 
   8   7   2      119.62      110.75      8.97 o 
   9   7   2       22.09       20.58      6.89 o 
  10   7   2       56.49       61.07      8.29 o 
  11   7   2        0.58       16.14      7.02 o 
  12   7   2       26.63       53.57      8.66 o 
 -12   8   2       83.29       97.92     15.09 o 
 -11   8   2      152.65      148.96     12.77 o 
 -10   8   2        0.99        5.37      7.45 o 
  -9   8   2       26.58       22.74      7.54 o 
  -8   8   2      135.89      103.56      9.01 o 
  -7   8   2     1936.71     1862.45     25.16 o 
  -6   8   2       42.47       38.29      7.26 o 
  -5   8   2     2475.92     2289.43     39.84 o 
  -4   8   2      194.49      182.28      8.81 o 
  -3   8   2      163.77      156.09      7.33 o 
  -2   8   2      886.55      842.55     14.91 o 
  -1   8   2       39.96       43.68      5.68 o 
   0   8   2      967.14      945.27     14.54 o 
   1   8   2       35.33       34.79      5.58 o 
   2   8   2      663.84      642.17     12.28 o 
   3   8   2     3024.28     2924.54     33.43 o 
   4   8   2      307.11      232.17     10.96 o 
   5   8   2     5305.60     5126.71     86.32 o 
   6   8   2      303.98      282.08     12.90 o 
   7   8   2      541.58      517.20     17.04 o 
   8   8   2       23.11       39.62     11.01 o 
   9   8   2      292.51      301.88     14.00 o 
  10   8   2      230.37      234.72     12.83 o 
  11   8   2       28.65       53.79      8.24 o 
 -11   9   2        7.06        7.12      8.05 o 
 -10   9   2      163.65      184.51     13.17 o 
  -9   9   2       13.75       18.81      7.49 o 
  -8   9   2        0.26        1.46     11.25 o 
  -7   9   2        4.23        8.10      6.82 o 
  -6   9   2      195.93      178.78     10.70 o 
  -5   9   2      934.36      932.07     18.13 o 
  -4   9   2      137.25      142.15     10.66 o 
  -3   9   2      590.77      541.56     13.28 o 
  -2   9   2     1313.48     1140.62     17.05 o 
  -1   9   2     1420.69     1261.04     17.86 o 
   0   9   2     1643.96     1452.54     19.07 o 
   1   9   2       15.73       20.68      5.94 o 
   2   9   2      178.88      174.17     10.17 o 
   3   9   2      775.00      694.85     17.15 o 
   4   9   2      113.35      111.12     13.45 o 
   5   9   2       20.62       38.72      7.87 o 
   6   9   2       17.75       20.81      7.93 o 
   7   9   2       21.10       16.86      7.57 o 
   8   9   2      277.34      282.85     14.07 o 
   9   9   2      154.78      180.34     12.14 o 
  10   9   2      729.48      768.61     22.87 o 
 -10  10   2       55.07       53.84      9.50 o 
  -9  10   2        5.21       20.58      8.07 o 
  -8  10   2       37.24       32.69      9.55 o 
  -7  10   2       23.67       14.70      7.68 o 
  -6  10   2       33.15       28.07      7.16 o 
  -5  10   2       31.27       36.26      7.46 o 
  -4  10   2        1.50       14.50      5.49 o 
  -3  10   2       12.16       22.87      5.65 o 
  -2  10   2       34.16       49.93      6.50 o 
  -1  10   2        3.92       15.64      5.80 o 
   0  10   2      109.83      123.50      7.74 o 
   1  10   2       71.20       91.36      8.30 o 
   2  10   2        2.21       -6.08      6.56 o 
   3  10   2        8.12        2.43     11.35 o 
   4  10   2       36.12       37.93      8.16 o 
   5  10   2        2.11       11.35      7.42 o 
   6  10   2        8.52       24.88      7.94 o 
   7  10   2       12.89       15.63      8.11 o 
   8  10   2       12.79       25.91      7.88 o 
   9  10   2       72.84      124.03     11.22 o 
  -8  11   2       42.35       45.17      8.98 o 
  -7  11   2        0.14       10.95     10.35 o 
  -6  11   2        7.36       22.51      8.26 o 
  -5  11   2       42.54       63.62      9.69 o 
  -4  11   2       14.06       16.45     10.94 o 
  -3  11   2        0.06       14.90      6.74 o 
  -2  11   2       83.29       90.30      8.44 o 
  -1  11   2      122.18      142.84      9.81 o 
   0  11   2      195.72      217.91     11.55 o 
   1  11   2        2.75       16.57      6.93 o 
   2  11   2       23.41       30.49      8.04 o 
   3  11   2       78.95       83.87      9.45 o 
   4  11   2        6.11       12.77      8.72 o 
   5  11   2       37.36       40.57      8.99 o 
   6  11   2        5.95        9.22     10.31 o 
   7  11   2        6.03       24.05     10.81 o 
  -5  12   2      102.66      152.93     13.21 o 
  -4  12   2       36.30       72.13     11.92 o 
  -3  12   2       51.67       84.46      8.81 o 
  -2  12   2       96.64      120.70     12.97 o 
  -1  12   2       83.34       97.18     10.04 o 
   0  12   2       30.28       46.85      9.58 o 
   1  12   2       73.68      107.92     10.58 o 
   2  12   2      134.82      216.95     16.59 o 
   3  12   2      104.44      146.84     11.25 o 
   4  12   2        1.23       20.02      8.97 o 
   5  12   2       97.16      125.17     10.98 o 
 -15   0   3       49.71       92.14     21.49 o 
 -13   0   3      114.88      110.81     11.49 o 
 -11   0   3      166.18      165.31     13.45 o 
  -9   0   3       84.09       75.46      7.79 o 
  -7   0   3        9.79        9.76      4.95 o 
  -5   0   3      246.11      259.17      8.33 o 
  -3   0   3      873.14      873.69     12.11 o 
  -1   0   3      148.78      131.59      8.09 o 
   1   0   3      976.04      952.79     11.56 o 
   3   0   3       17.41       15.91      3.71 o 
   5   0   3      149.91      138.19      7.06 o 
   7   0   3      698.93      708.96     14.62 o 
   9   0   3      265.79      264.38     11.61 o 
  11   0   3      318.05      273.95     28.51 o 
  13   0   3       30.66       38.47     10.45 o 
 -15   1   3      139.39      193.04     14.64 o 
 -14   1   3      104.38      124.56     10.84 o 
 -13   1   3      118.82      127.62      9.10 o 
 -12   1   3      466.58      463.45     14.03 o 
 -11   1   3        2.65        5.05      5.30 o 
 -10   1   3      291.67      297.94     12.55 o 
  -9   1   3       61.47       76.17      5.76 o 
  -8   1   3       11.79        1.83      3.74 o 
  -7   1   3      119.12      120.04      5.43 o 
  -6   1   3     3627.57     3869.12     28.80 o 
  -5   1   3     1453.07     1440.05     13.39 o 
  -4   1   3      707.10      733.60      8.44 o 
  -3   1   3     1073.78     1065.31     11.00 o 
  -2   1   3      700.52      682.83      8.04 o 
  -1   1   3      216.65      185.37      4.28 o 
   0   1   3     9946.01    10477.14     43.46 o 
   1   1   3     4465.37     4797.46     25.50 o 
   2   1   3      461.28      442.80      6.12 o 
   3   1   3      480.49      477.15      8.89 o 
   4   1   3      301.62      316.31      5.40 o 
   5   1   3        0.24        1.15      2.74 o 
   6   1   3      287.33      277.60      6.35 o 
   7   1   3      743.62      779.32     10.68 o 
   8   1   3        0.14        3.90      4.33 o 
   9   1   3      195.31      181.61      7.09 o 
  10   1   3       73.22       74.23      6.35 o 
  11   1   3      150.03      147.13      8.21 o 
  12   1   3      275.91      252.51     12.32 o 
  13   1   3       33.04       65.48      8.10 o 
  14   1   3       23.33       44.90      9.93 o 
 -15   2   3       67.24       84.27     13.02 o 
 -14   2   3       15.59       31.75     10.60 o 
 -13   2   3       77.71       96.93      9.64 o 
 -12   2   3     1657.05     1639.48     30.23 o 
 -11   2   3      171.14      147.52     10.66 o 
 -10   2   3     3404.64     3190.27     29.01 o 
  -9   2   3      131.72      118.77      6.96 o 
  -8   2   3      206.18      264.71      7.65 o 
  -7   2   3      555.79      643.06     16.96 o 
  -6   2   3     3333.42     3660.48     24.93 o 
  -5   2   3     2734.90     2924.96     20.38 o 
  -4   2   3     1911.77     1952.73     15.29 o 
  -3   2   3     2228.18     2253.22     15.27 o 
  -2   2   3      979.39      958.69      9.00 o 
  -1   2   3      236.21      244.24      4.86 o 
   0   2   3     9598.36    10228.35     42.04 o 
   1   2   3      595.38      595.79      8.02 o 
   2   2   3      953.99      951.57     10.23 o 
   3   2   3      609.35      677.08      8.37 o 
   4   2   3     1926.33     2270.04     16.04 o 
   5   2   3     5616.39     6360.33     33.49 o 
   6   2   3     2784.64     2683.51     22.50 o 
   7   2   3      846.82      927.44     13.35 o 
   8   2   3       28.66       26.49      5.18 o 
   9   2   3      729.76      652.54     13.63 o 
  10   2   3       42.02       36.70      5.98 o 
  11   2   3      674.77      597.38     14.39 o 
  12   2   3        6.86       19.18      6.75 o 
  13   2   3      134.38      132.17     10.72 o 
  14   2   3        6.91       19.36     11.58 o 
 -15   3   3        7.50        6.36      7.33 o 
 -14   3   3        0.91       -6.79      6.79 o 
 -13   3   3      113.72      109.35      9.53 o 
 -12   3   3        0.35        7.55      5.66 o 
 -11   3   3       84.58       73.32      9.91 o 
 -10   3   3     1301.42     1267.73     19.99 o 
  -9   3   3       26.45       26.75      5.28 o 
  -8   3   3      418.81      461.90      9.69 o 
  -7   3   3       25.87       38.56      4.11 o 
  -6   3   3     2351.23     2535.06     20.38 o 
  -5   3   3       24.07       27.09      4.68 o 
  -4   3   3        7.26       10.20      2.74 o 
  -3   3   3       32.84       41.51      3.22 o 
  -2   3   3      415.12      361.18      6.52 o 
  -1   3   3       82.45       84.08      3.83 o 
   0   3   3     1942.70     1922.87     14.04 o 
   1   3   3        0.02       -2.59      2.59 o 
   2   3   3     2544.11     2646.43     17.93 o 
   3   3   3        1.94        1.93      2.67 o 
   4   3   3     4814.76     5407.36     28.41 o 
   5   3   3      793.88      800.35     12.07 o 
   6   3   3       18.04       34.24      4.47 o 
   7   3   3        0.86       -2.72      4.22 o 
   8   3   3      112.66      121.56      7.19 o 
   9   3   3      277.37      238.79      9.27 o 
  10   3   3      413.53      346.22     12.94 o 
  11   3   3       67.63       82.68      8.14 o 
  12   3   3       35.35       42.97      7.28 o 
  13   3   3       36.14       59.46      8.68 o 
  14   3   3       12.08       45.75      8.69 o 
 -15   4   3        1.65       11.07     11.23 o 
 -14   4   3        5.69       16.90      7.37 o 
 -13   4   3       43.24       62.82     15.33 o 
 -12   4   3       22.22       32.16      7.06 o 
 -11   4   3       49.73       52.78      6.57 o 
 -10   4   3       60.24       53.52      6.65 o 
  -9   4   3        7.62        3.74      5.02 o 
  -8   4   3       47.46       44.49      5.73 o 
  -7   4   3       15.17       21.33      3.89 o 
  -6   4   3      276.70      283.38      7.02 o 
  -5   4   3        7.16        4.04      3.07 o 
  -4   4   3       23.31       27.95      3.31 o 
  -3   4   3        4.11       10.16      3.24 o 
  -2   4   3        0.29        5.43      3.08 o 
  -1   4   3        0.08        0.99      2.97 o 
   0   4   3      926.78      990.37     10.41 o 
   1   4   3      131.67      140.37      4.36 o 
   2   4   3      732.71      777.10      8.77 o 
   3   4   3       19.71       32.97      2.92 o 
   4   4   3       19.12       17.84      3.04 o 
   5   4   3        4.53        1.21      3.99 o 
   6   4   3       52.42       60.17      4.93 o 
   7   4   3      105.98       96.38      5.97 o 
   8   4   3       25.37       37.43      8.28 o 
   9   4   3      409.82      384.91     13.72 o 
  10   4   3       78.62       84.35      7.72 o 
  11   4   3       27.64       38.58      8.63 o 
  12   4   3      190.90      179.02     11.01 o 
  13   4   3        4.08       24.31     10.05 o 
  14   4   3        6.83       18.18     27.56 o 
 -14   5   3       59.76      116.85     12.71 o 
 -13   5   3       15.07       49.60     13.98 o 
 -12   5   3      178.71      158.48     14.41 o 
 -11   5   3      257.10      196.75     15.73 o 
 -10   5   3      294.36      272.19     10.81 o 
  -9   5   3        8.30        8.66      5.38 o 
  -8   5   3       18.08       13.71      5.29 o 
  -7   5   3        1.63       -4.07      4.75 o 
  -6   5   3      837.71      858.02     12.07 o 
  -5   5   3      397.30      405.58      8.37 o 
  -4   5   3       16.71       16.39      3.77 o 
  -3   5   3      216.90      218.97      6.61 o 
  -2   5   3     1482.46     1651.26     16.11 o 
  -1   5   3      590.23      668.05      9.70 o 
   0   5   3        5.34       22.54      3.59 o 
   1   5   3     1302.75     1428.71     13.61 o 
   2   5   3      192.78      199.02      5.43 o 
   3   5   3      125.56      150.75      5.87 o 
   4   5   3      217.24      249.29      7.00 o 
   5   5   3       33.15       37.40      4.54 o 
   6   5   3        0.44        0.10      5.94 o 
   7   5   3        4.23        0.72      7.21 o 
   8   5   3      137.80      115.46      8.86 o 
   9   5   3      691.64      584.48     16.78 o 
  10   5   3       82.06       82.35      8.28 o 
  11   5   3        9.53       11.39      6.63 o 
  12   5   3       72.12       78.58      8.95 o 
  13   5   3        0.67       10.04     10.81 o 
 -14   6   3       76.62       97.19     13.49 o 
 -13   6   3       56.64       41.55     13.43 o 
 -12   6   3      144.37      148.33     24.18 o 
 -11   6   3       80.01       81.42      8.85 o 
 -10   6   3       63.86       75.20      9.45 o 
  -9   6   3     2545.29     2393.44     29.33 o 
  -8   6   3      239.69      261.79     10.07 o 
  -7   6   3      108.10       89.73      7.60 o 
  -6   6   3     1556.11     1492.22     20.88 o 
  -5   6   3       78.37      102.76      5.40 o 
  -4   6   3     1254.03     1198.25     15.42 o 
  -3   6   3      864.80      940.10     13.29 o 
  -2   6   3     2669.52     2732.53     21.83 o 
  -1   6   3       14.93       11.55      3.84 o 
   0   6   3      413.65      461.09      8.88 o 
   1   6   3     1592.06     1622.98     15.96 o 
   2   6   3       59.53       50.32      4.47 o 
   3   6   3       58.51       80.19      4.60 o 
   4   6   3       95.45       74.49      6.38 o 
   5   6   3      822.79      805.38     18.39 o 
   6   6   3      223.84      188.64     10.70 o 
   7   6   3      998.57      922.82     27.82 o 
   8   6   3     1094.63      878.97     23.85 o 
   9   6   3      237.15      191.65     10.94 o 
  10   6   3       63.32       50.46      9.54 o 
  11   6   3      165.09      187.67     11.73 o 
  12   6   3        5.97       17.98      7.52 o 
  13   6   3      255.22      318.85     21.10 o 
 -13   7   3        0.49       -0.66      8.26 o 
 -12   7   3      230.68      219.87     14.17 o 
 -11   7   3        1.40        0.83      7.51 o 
 -10   7   3      499.84      442.77     16.95 o 
  -9   7   3        2.56        5.51      6.75 o 
  -8   7   3      444.71      384.33     11.65 o 
  -7   7   3      307.51      282.76     10.17 o 
  -6   7   3     1380.13     1283.20     38.76 o 
  -5   7   3        1.16       -3.96      4.91 o 
  -4   7   3      837.87      794.17     13.25 o 
  -3   7   3        0.73       -0.15      4.63 o 
  -2   7   3      619.73      593.11     11.05 o 
  -1   7   3      203.31      200.12      7.29 o 
   0   7   3       59.78       82.69      5.62 o 
   1   7   3       19.60        9.70      4.42 o 
   2   7   3      209.48      189.89      6.75 o 
   3   7   3        1.96        4.38      6.01 o 
   4   7   3     3674.12     3629.34     40.11 o 
   5   7   3      134.88      119.97      9.76 o 
   6   7   3      320.59      292.51     12.91 o 
   7   7   3       25.25       35.11      7.17 o 
   8   7   3       13.58       12.96      6.64 o 
   9   7   3       22.58       33.96      7.67 o 
  10   7   3       56.84       49.51      8.09 o 
  11   7   3        0.88       13.48      6.94 o 
  12   7   3        0.77        5.15      7.76 o 
 -12   8   3        5.55        1.54      7.76 o 
 -11   8   3       45.45       82.28     15.39 o 
 -10   8   3        0.01        2.32      7.15 o 
  -9   8   3        3.47        6.44      6.79 o 
  -8   8   3        4.25        6.84      5.83 o 
  -7   8   3      316.06      300.15     10.80 o 
  -6   8   3      189.04      198.91      9.07 o 
  -5   8   3      357.71      357.56     11.16 o 
  -4   8   3      310.01      311.14     10.86 o 
  -3   8   3       56.10       55.52      5.91 o 
  -2   8   3       35.98       37.88      5.55 o 
  -1   8   3       22.78       17.05      5.40 o 
   0   8   3       20.17       17.36      5.05 o 
   1   8   3       15.32       13.31      5.03 o 
   2   8   3      159.11      151.21      9.44 o 
   3   8   3      343.25      347.64     12.71 o 
   4   8   3      223.54      219.91     11.65 o 
   5   8   3      388.08      374.31     14.34 o 
   6   8   3      104.65      108.30      9.47 o 
   7   8   3        7.43        4.98      7.01 o 
   8   8   3      153.33      144.96     10.70 o 
   9   8   3       29.99       31.40      7.52 o 
  10   8   3       16.98       16.98      7.52 o 
  11   8   3       10.86       28.77     11.93 o 
 -11   9   3       61.43       61.23      9.18 o 
 -10   9   3      180.65      167.50     15.55 o 
  -9   9   3        1.01       10.36      7.91 o 
  -8   9   3       22.98       26.71      7.92 o 
  -7   9   3      107.55      113.09     10.06 o 
  -6   9   3      145.96      123.56      8.07 o 
  -5   9   3        8.86       16.22      5.46 o 
  -4   9   3      100.79       92.24      7.36 o 
  -3   9   3      764.46      705.54     14.88 o 
  -2   9   3      102.09       93.02      7.00 o 
  -1   9   3       50.16       55.58      6.26 o 
   0   9   3      618.67      584.09     12.62 o 
   1   9   3      261.20      250.94     10.00 o 
   2   9   3      303.14      280.27     12.13 o 
   3   9   3      262.45      248.43     12.25 o 
   4   9   3        5.93       12.19      6.91 o 
   5   9   3       12.19       11.51      6.97 o 
   6   9   3        4.76       16.04      7.16 o 
   7   9   3        0.04       -4.49      8.26 o 
   8   9   3        5.98        9.14      7.33 o 
   9   9   3        1.87        9.32      7.53 o 
  10   9   3        7.11       30.80      8.13 o 
 -10  10   3       20.33       33.15     12.22 o 
  -9  10   3       11.69       31.27      8.54 o 
  -8  10   3        0.13       17.37      7.64 o 
  -7  10   3       12.49       11.64      7.58 o 
  -6  10   3       95.71       84.11      9.78 o 
  -5  10   3      347.76      333.88     16.27 o 
  -4  10   3      157.88      174.90      9.28 o 
  -3  10   3      161.03      159.63      8.56 o 
  -2  10   3      328.43      268.43     14.54 o 
  -1  10   3        4.50        9.24      5.51 o 
   0  10   3        1.97       15.11      7.36 o 
   1  10   3      822.41      733.57     18.26 o 
   2  10   3      296.31      293.57     13.75 o 
   3  10   3       55.30       52.08     10.72 o 
   4  10   3       68.04       68.20      9.19 o 
   5  10   3        1.15       13.57      7.79 o 
   6  10   3       36.07       33.78      8.71 o 
   7  10   3        2.22        4.26      7.55 o 
   8  10   3      129.63      161.44     12.12 o 
   9  10   3        3.39       13.64      7.67 o 
  -8  11   3      285.43      287.36     16.33 o 
  -7  11   3       14.88       13.77      7.92 o 
  -6  11   3       12.86       23.03      9.81 o 
  -5  11   3       30.25       44.86      9.55 o 
  -4  11   3        0.85       10.11      9.22 o 
  -3  11   3      257.04      232.50     10.07 o 
  -2  11   3        3.45       23.72      6.83 o 
  -1  11   3        8.51        9.10      7.68 o 
   0  11   3      520.92      488.80     15.81 o 
   1  11   3      137.92      182.89     10.91 o 
   2  11   3      175.13      164.09     11.23 o 
   3  11   3       39.56       42.90      8.70 o 
   4  11   3       21.03       33.34     10.99 o 
   5  11   3        1.56       17.71      7.91 o 
   6  11   3        7.87       38.69      8.57 o 
   7  11   3        1.18       23.16      9.49 o 
  -5  12   3       51.95       68.69      9.67 o 
  -4  12   3        3.07        3.28      9.45 o 
  -3  12   3       68.66      106.55     14.61 o 
  -2  12   3       45.19       46.92      8.84 o 
  -1  12   3       12.25       22.95      8.11 o 
   0  12   3        0.09       -4.68      9.45 o 
   1  12   3       42.48       48.11     10.98 o 
   2  12   3        0.20       26.61      8.18 o 
   3  12   3        0.00       12.53      7.80 o 
   4  12   3        1.29       16.61      8.81 o 
   5  12   3       29.77       35.19     18.51 o 
 -14   0   4     1048.52      990.36     50.65 o 
 -12   0   4     4236.98     4045.39     52.40 o 
 -10   0   4     1171.24     1107.80     23.98 o 
  -8   0   4      742.98      780.08     17.73 o 
  -6   0   4      734.59      730.40     14.88 o 
  -4   0   4      786.63      740.75     12.55 o 
  -2   0   4   197036.31   207801.66   2345.95 o 
   0   0   4    26327.15    27805.89    148.02 o 
   2   0   4     1116.90     1066.31     12.81 o 
   4   0   4     2221.86     2302.70     22.10 o 
   6   0   4     2314.93     2357.34     25.51 o 
   8   0   4     6574.42     6446.83     66.69 o 
  10   0   4     8327.40     8161.97     90.31 o 
  12   0   4      259.18      206.11     15.76 o 
  14   0   4      161.45      187.05     23.62 o 
 -15   1   4       35.98       53.85     13.08 o 
 -14   1   4        3.99       20.23      8.57 o 
 -13   1   4      371.52      364.42     16.59 o 
 -12   1   4     2291.84     2200.25     30.06 o 
 -11   1   4       59.29       69.04      6.31 o 
 -10   1   4     1401.65     1382.79     18.84 o 
  -9   1   4       27.91       38.69      4.78 o 
  -8   1   4       71.52       65.09      4.93 o 
  -7   1   4       71.81       73.88      4.61 o 
  -6   1   4     1059.84     1122.48     12.92 o 
  -5   1   4       96.83       97.70      4.07 o 
  -4   1   4       14.07       11.57      2.36 o 
  -3   1   4      149.74      136.19      4.69 o 
  -2   1   4    10945.91    11500.89     54.29 o 
  -1   1   4     1349.73     1335.45     11.07 o 
   0   1   4    25046.59    26806.03    101.90 o 
   1   1   4     1762.78     1826.07     12.22 o 
   2   1   4     1961.41     2012.07     13.54 o 
   3   1   4        5.17        5.38      2.65 o 
   4   1   4      185.13      190.37      4.61 o 
   5   1   4      640.57      704.09      8.81 o 
   6   1   4       73.57       85.85      4.51 o 
   7   1   4       33.96       30.43      4.13 o 
   8   1   4        8.80        5.73      4.10 o 
   9   1   4       57.21       47.16      5.64 o 
  10   1   4       43.45       44.96      6.29 o 
  11   1   4       56.13       79.45      7.62 o 
  12   1   4        3.90        2.92      7.31 o 
  13   1   4        8.89       28.09      8.37 o 
  14   1   4      115.90      139.53     13.19 o 
 -15   2   4       18.21       35.60      8.01 o 
 -14   2   4        7.24       32.13      9.71 o 
 -13   2   4       88.82      101.21     11.26 o 
 -12   2   4      232.81      222.47     12.16 o 
 -11   2   4       43.98       41.10      6.92 o 
 -10   2   4      229.60      215.52      8.39 o 
  -9   2   4       23.58       21.78      5.20 o 
  -8   2   4      144.32      157.45      6.36 o 
  -7   2   4        1.09        2.43      3.45 o 
  -6   2   4      494.66      495.36      8.45 o 
  -5   2   4        0.42       -2.36      2.53 o 
  -4   2   4        8.72        9.20      2.86 o 
  -3   2   4       11.43       13.59      3.23 o 
  -2   2   4     1210.37     1206.51     15.13 o 
  -1   2   4       33.16       37.19      2.93 o 
   0   2   4     2695.72     2811.61     16.92 o 
   1   2   4      488.98      490.88      7.72 o 
   2   2   4      367.96      373.46      6.98 o 
   3   2   4        0.32        0.20      2.86 o 
   4   2   4      191.16      201.89      4.93 o 
   5   2   4       72.43       80.63      4.15 o 
   6   2   4      119.54      108.52      5.10 o 
   7   2   4       68.80       65.83      5.05 o 
   8   2   4      153.28      148.98      6.69 o 
   9   2   4        6.57        2.16      5.73 o 
  10   2   4      491.93      431.80     11.99 o 
  11   2   4       13.75        6.05      6.06 o 
  12   2   4       14.34       20.57      7.12 o 
  13   2   4        1.39       12.90      9.61 o 
  14   2   4       22.42       28.76      9.06 o 
 -15   3   4        6.40       22.86      7.82 o 
 -14   3   4       16.75       38.46      8.06 o 
 -13   3   4      236.90      217.66     12.33 o 
 -12   3   4      270.08      280.34     12.78 o 
 -11   3   4      172.02      180.58     10.50 o 
 -10   3   4      273.22      242.72      9.74 o 
  -9   3   4       25.72       31.79      4.86 o 
  -8   3   4      610.33      658.35     11.40 o 
  -7   3   4      517.65      514.52      9.50 o 
  -6   3   4      552.50      629.36      9.75 o 
  -5   3   4      175.90      189.98      5.40 o 
  -4   3   4       79.21       90.00      3.95 o 
  -3   3   4      145.80      142.19      4.54 o 
  -2   3   4        7.89        8.59      2.60 o 
  -1   3   4       14.23       21.84      2.95 o 
   0   3   4      554.95      552.37      7.27 o 
   1   3   4      109.87      129.31      5.00 o 
   2   3   4       17.77       26.13      3.10 o 
   3   3   4       14.27        8.26      4.01 o 
   4   3   4     3858.98     4252.80     28.95 o 
   5   3   4      166.98      175.83      5.75 o 
   6   3   4        0.18        6.87      3.70 o 
   7   3   4       11.00       11.99      4.68 o 
   8   3   4       70.17       85.31      6.58 o 
   9   3   4      687.11      599.75     22.59 o 
  10   3   4       63.87       62.68      7.27 o 
  11   3   4        7.66        5.71      6.68 o 
  12   3   4       27.09       60.75      7.78 o 
  13   3   4       21.87       25.75      8.16 o 
  14   3   4        6.98       28.11      8.77 o 
 -15   4   4       12.58       24.68      8.00 o 
 -14   4   4      429.83      419.26     21.52 o 
 -13   4   4       51.19       63.75      8.25 o 
 -12   4   4      115.11      132.43     18.40 o 
 -11   4   4      104.18       91.66      8.51 o 
 -10   4   4      568.50      525.04     15.61 o 
  -9   4   4       53.06       52.89      6.01 o 
  -8   4   4      148.24      165.70      6.61 o 
  -7   4   4      162.91      181.27      6.40 o 
  -6   4   4     2724.33     2854.30     22.76 o 
  -5   4   4      150.21      166.91      5.52 o 
  -4   4   4      189.94      207.06      5.92 o 
  -3   4   4       15.02       37.46      3.73 o 
  -2   4   4     3158.37     3582.69     24.80 o 
  -1   4   4      225.81      270.48      6.30 o 
   0   4   4        0.41        3.62      2.81 o 
   1   4   4      635.04      687.44      8.14 o 
   2   4   4     1612.87     1878.70     18.63 o 
   3   4   4        0.27       -0.40      2.89 o 
   4   4   4       70.49       69.91      4.29 o 
   5   4   4      380.97      396.17     11.94 o 
   6   4   4      900.41      881.57     12.61 o 
   7   4   4      544.26      509.44     14.58 o 
   8   4   4      682.93      753.62     28.55 o 
   9   4   4       12.83       19.23      6.27 o 
  10   4   4     1023.91      835.01     22.30 o 
  11   4   4      168.72      148.79     10.20 o 
  12   4   4       31.60       44.37      8.99 o 
  13   4   4        3.38        0.14      7.21 o 
 -14   5   4        0.25       -9.64      9.64 o 
 -13   5   4        1.78       11.78      7.56 o 
 -12   5   4        3.97        9.46      6.82 o 
 -11   5   4      309.10      284.57     12.64 o 
 -10   5   4      359.75      381.90     14.04 o 
  -9   5   4        1.02        7.59     11.00 o 
  -8   5   4       51.78       66.97      6.42 o 
  -7   5   4       77.04       74.69      6.18 o 
  -6   5   4     1413.77     1481.95     16.55 o 
  -5   5   4      246.60      268.17      7.19 o 
  -4   5   4        0.04       -3.44      3.44 o 
  -3   5   4        6.61       10.25      3.67 o 
  -2   5   4      513.39      553.14      9.62 o 
  -1   5   4        4.29        1.75      3.47 o 
   0   5   4      532.59      462.02      9.52 o 
   1   5   4     2953.03     3223.60     21.53 o 
   2   5   4      211.50      232.17      5.43 o 
   3   5   4      721.21      725.78     10.95 o 
   4   5   4       20.07       17.73      3.73 o 
   5   5   4       19.35       19.20      6.68 o 
   6   5   4      161.35      173.88     10.06 o 
   7   5   4      872.52      830.89     19.09 o 
   8   5   4      487.50      437.66     14.78 o 
   9   5   4       50.20       67.48      7.58 o 
  10   5   4       48.22       68.40      8.59 o 
  11   5   4      299.88      267.61     13.20 o 
  12   5   4      140.08      116.64     10.03 o 
  13   5   4       98.02       81.52      8.73 o 
 -13   6   4       22.76        9.78     10.13 o 
 -12   6   4       28.44       23.42      6.88 o 
 -11   6   4        1.25        8.48      7.03 o 
 -10   6   4      436.14      389.41     14.61 o 
  -9   6   4        8.28       11.65      6.20 o 
  -8   6   4        0.03       11.94      5.28 o 
  -7   6   4       12.45       11.69      5.43 o 
  -6   6   4      473.19      422.62     11.54 o 
  -5   6   4      125.67      121.77      5.88 o 
  -4   6   4      225.23      221.74      7.54 o 
  -3   6   4        3.02        0.43      4.11 o 
  -2   6   4      166.25      184.18      7.41 o 
  -1   6   4       18.68       34.49      4.39 o 
   0   6   4      627.97      640.36     10.35 o 
   1   6   4      110.49      114.62      5.34 o 
   2   6   4       18.32       19.47      3.83 o 
   3   6   4      204.23      200.24      7.09 o 
   4   6   4      328.34      302.72     12.11 o 
   5   6   4       45.52       43.98      7.50 o 
   6   6   4      829.75      802.94     19.28 o 
   7   6   4       23.62       25.76      6.91 o 
   8   6   4      129.88      118.71      9.29 o 
   9   6   4        7.20       18.44     10.29 o 
  10   6   4       18.18        9.17      7.08 o 
  11   6   4        3.32        6.66      6.87 o 
  12   6   4       85.24      109.10      9.94 o 
 -13   7   4       12.67       28.46      8.89 o 
 -12   7   4        5.93        6.72     15.17 o 
 -11   7   4        3.15        6.41      6.66 o 
 -10   7   4       61.71       68.42      8.26 o 
  -9   7   4      672.27      632.16     18.20 o 
  -8   7   4      333.68      325.15     13.11 o 
  -7   7   4      207.65      203.88      9.14 o 
  -6   7   4      123.62      116.35      7.60 o 
  -5   7   4      358.43      364.70     11.40 o 
  -4   7   4        4.85       -4.97      4.97 o 
  -3   7   4        5.57        5.29      4.81 o 
  -2   7   4       82.43       81.22      5.64 o 
  -1   7   4      633.70      650.71     11.47 o 
   0   7   4        5.89        1.71      4.41 o 
   1   7   4      173.85      185.31      6.96 o 
   2   7   4        0.03        2.99      5.05 o 
   3   7   4      297.60      309.82     11.31 o 
   4   7   4      221.58      212.01     11.44 o 
   5   7   4      531.30      484.17     15.63 o 
   6   7   4      124.82       98.52      8.98 o 
   7   7   4       23.10       26.64      7.30 o 
   8   7   4       87.82       55.28      8.40 o 
   9   7   4      107.50      121.67     11.11 o 
  10   7   4        0.41        3.45      7.38 o 
  11   7   4        9.26       16.98      9.43 o 
  12   7   4        2.05       14.75      7.60 o 
 -12   8   4      186.36      170.22     13.39 o 
 -11   8   4        7.73       12.43      8.06 o 
 -10   8   4        0.00       17.08     10.09 o 
  -9   8   4       80.50       74.85      7.80 o 
  -8   8   4      120.58      112.24      8.76 o 
  -7   8   4       80.14       77.46      7.38 o 
  -6   8   4     1023.09      997.70     18.18 o 
  -5   8   4      426.47      429.94     12.16 o 
  -4   8   4        1.49        1.91      5.39 o 
  -3   8   4      674.52      642.19     13.08 o 
  -2   8   4      438.22      442.92     10.74 o 
  -1   8   4       22.98       21.63      5.36 o 
   0   8   4      944.02      908.78     14.35 o 
   1   8   4        4.54        8.24      5.58 o 
   2   8   4        4.77       12.99      7.04 o 
   3   8   4        0.03        0.62      6.83 o 
   4   8   4       14.31       11.95      6.66 o 
   5   8   4      273.07      250.63     12.35 o 
   6   8   4     1567.85     1382.99     27.07 o 
   7   8   4      399.00      406.80     15.79 o 
   8   8   4       76.11       89.99     10.85 o 
   9   8   4        2.70       23.44      7.89 o 
  10   8   4       37.57       51.13      9.06 o 
  11   8   4       51.92       58.36      9.10 o 
 -11   9   4      357.39      327.59     17.22 o 
 -10   9   4        3.73       25.21     10.17 o 
  -9   9   4      194.79      171.20     16.03 o 
  -8   9   4        0.80        5.92      5.95 o 
  -7   9   4      283.90      259.85     11.92 o 
  -6   9   4     1493.02     1387.94     25.19 o 
  -5   9   4        7.56        8.04      5.27 o 
  -4   9   4      175.81      178.27      9.08 o 
  -3   9   4     1666.66     1496.86     22.40 o 
  -2   9   4        1.11       -3.11      5.30 o 
  -1   9   4      163.20      144.55      7.66 o 
   0   9   4      190.73      177.22      9.08 o 
   1   9   4      642.19      593.85     15.99 o 
   2   9   4      532.37      528.26     16.75 o 
   3   9   4      636.19      593.32     18.62 o 
   4   9   4      192.47      209.08     12.17 o 
   5   9   4        0.12        5.99      6.98 o 
   6   9   4      391.86      388.75     15.97 o 
   7   9   4        0.50       13.19      7.14 o 
   8   9   4        3.34        7.90      7.22 o 
   9   9   4      186.98      205.59     12.72 o 
  10   9   4       12.79       25.29      8.21 o 
  -9  10   4       32.26       31.68     14.58 o 
  -8  10   4       32.02       36.82      8.54 o 
  -7  10   4        1.69       17.10     11.76 o 
  -6  10   4      223.70      199.93     11.10 o 
  -5  10   4       46.05       48.23     10.24 o 
  -4  10   4      119.03      125.03      8.25 o 
  -3  10   4       54.09       54.46      8.57 o 
  -2  10   4      201.93      181.55      9.12 o 
  -1  10   4       13.81       24.45      6.52 o 
   0  10   4      151.47      133.28      9.59 o 
   1  10   4       21.36       31.08      7.73 o 
   2  10   4       29.17       17.72      7.14 o 
   3  10   4        5.18       14.95      8.10 o 
   4  10   4       39.38       55.65      8.90 o 
   5  10   4       17.44       19.62      8.84 o 
   6  10   4      105.93      110.47     10.42 o 
   7  10   4        1.00       17.95      8.09 o 
   8  10   4       22.91       44.98      8.79 o 
  -8  11   4       31.26       31.96      8.95 o 
  -7  11   4        3.16        8.28      7.89 o 
  -6  11   4        0.30       -1.69      7.80 o 
  -5  11   4        9.37       12.03      8.82 o 
  -4  11   4      107.96       99.13     14.05 o 
  -3  11   4        4.63       30.21      7.52 o 
  -2  11   4        5.74       30.41     11.39 o 
  -1  11   4       15.75       18.30      9.68 o 
   0  11   4       22.96       26.42      7.40 o 
   1  11   4       17.73       18.46      7.65 o 
   2  11   4       17.22        6.88      7.39 o 
   3  11   4       14.55       30.07      8.30 o 
   4  11   4       17.74       27.73      8.75 o 
   5  11   4        0.30       17.21      7.98 o 
   6  11   4      131.74      147.25     11.89 o 
   7  11   4        9.04       21.31      8.28 o 
  -5  12   4       20.05       20.69     17.99 o 
  -4  12   4       94.25      128.62     14.01 o 
  -3  12   4       27.42       43.06      8.77 o 
  -2  12   4       18.96       19.31      8.88 o 
  -1  12   4       82.68       91.50     10.92 o 
   0  12   4       51.34       70.15     10.37 o 
   1  12   4       66.84      107.03     10.22 o 
   2  12   4       29.62       62.43     10.82 o 
   3  12   4       21.33       56.46     13.33 o 
   4  12   4       33.94       58.68     10.93 o 
 -15   0   5       30.23       32.77     19.15 o 
 -13   0   5       61.94       80.41     14.47 o 
 -11   0   5      109.73      119.53     10.21 o 
  -9   0   5       86.64       80.09      8.04 o 
  -7   0   5       93.99      102.90      7.34 o 
  -5   0   5       39.44       25.27      4.40 o 
  -3   0   5      329.68      332.87      7.94 o 
  -1   0   5     3130.97     3166.04     25.89 o 
   1   0   5      754.87      766.51     12.21 o 
   3   0   5       15.71       19.46      4.22 o 
   5   0   5       33.89       40.96      5.34 o 
   7   0   5       17.22       22.41      6.20 o 
   9   0   5      189.68      181.41     11.97 o 
  11   0   5      241.01      198.87     15.03 o 
  13   0   5       33.03       59.58     18.30 o 
 -15   1   5       61.58       68.47     13.75 o 
 -14   1   5       38.07       55.69     10.95 o 
 -13   1   5       31.85       44.32      9.75 o 
 -12   1   5      249.54      230.22     11.01 o 
 -11   1   5        6.99        6.41      5.18 o 
 -10   1   5      459.37      439.95     11.28 o 
  -9   1   5      323.69      318.64      9.06 o 
  -8   1   5      262.28      253.87      7.69 o 
  -7   1   5      236.15      233.26      6.86 o 
  -6   1   5      488.86      504.23      9.38 o 
  -5   1   5      408.59      409.54      7.06 o 
  -4   1   5      341.23      346.57      7.45 o 
  -3   1   5       25.78       41.00      3.87 o 
  -2   1   5      965.23     1005.23     11.34 o 
  -1   1   5    16957.23    17832.94     71.37 o 
   0   1   5    11165.46    11954.87     51.01 o 
   1   1   5      766.35      784.93      8.63 o 
   2   1   5      713.36      707.56      8.23 o 
   3   1   5      109.94      125.31      4.31 o 
   4   1   5      413.37      392.73      6.55 o 
   5   1   5      688.27      720.24      9.19 o 
   6   1   5      454.89      456.08      8.07 o 
   7   1   5      555.76      546.15      9.36 o 
   8   1   5      197.95      194.33      7.50 o 
   9   1   5     1400.82     1300.94     17.24 o 
  10   1   5        0.28        5.28      5.58 o 
  11   1   5      479.68      422.23     15.85 o 
  12   1   5       43.96       53.64      9.03 o 
  13   1   5       39.44       51.50     15.75 o 
  14   1   5      347.26      349.52     43.09 o 
 -15   2   5        0.15        1.47     14.90 o 
 -14   2   5        4.06       22.49      7.71 o 
 -13   2   5        1.69       -6.31      6.31 o 
 -12   2   5       66.20       82.37      8.59 o 
 -11   2   5        6.54        6.33      6.35 o 
 -10   2   5      126.26      124.26      6.87 o 
  -9   2   5        1.59        4.45      5.01 o 
  -8   2   5      290.29      270.81      7.80 o 
  -7   2   5       10.32       16.02      3.81 o 
  -6   2   5      622.38      641.18      9.54 o 
  -5   2   5      446.10      466.14      7.21 o 
  -4   2   5      207.78      210.19      6.26 o 
  -3   2   5       22.00       10.52      3.18 o 
  -2   2   5       53.42       54.63      3.95 o 
  -1   2   5        8.23        5.84      2.55 o 
   0   2   5     4001.07     4127.01     23.48 o 
   1   2   5       13.82       13.09      3.61 o 
   2   2   5       13.56       15.90      4.03 o 
   3   2   5     3950.19     4448.58     24.86 o 
   4   2   5       80.66       82.87      4.19 o 
   5   2   5      649.15      669.80      9.61 o 
   6   2   5        0.08       -0.11      4.51 o 
   7   2   5      608.74      654.07     11.06 o 
   8   2   5      150.15      127.14      6.54 o 
   9   2   5       43.95       48.19      6.71 o 
  10   2   5       51.19       54.38      8.26 o 
  11   2   5       23.54       31.45      7.06 o 
  12   2   5       95.49       95.44      9.67 o 
  13   2   5      228.87      281.66     14.71 o 
  14   2   5        1.36        9.72     10.22 o 
 -15   3   5        0.34       21.02      9.98 o 
 -14   3   5        4.57       24.95      7.98 o 
 -13   3   5      186.96      200.84     16.13 o 
 -12   3   5        2.89        8.72      6.33 o 
 -11   3   5        0.68        5.57      6.22 o 
 -10   3   5       24.49       26.64      9.23 o 
  -9   3   5      385.54      394.91      9.71 o 
  -8   3   5     1499.40     1473.76     19.05 o 
  -7   3   5     1133.34     1189.21     16.34 o 
  -6   3   5      732.53      806.66     10.79 o 
  -5   3   5      186.98      205.16      5.39 o 
  -4   3   5       11.59        6.74      2.63 o 
  -3   3   5       74.97       79.70      3.65 o 
  -2   3   5     2633.29     2754.17     19.63 o 
  -1   3   5       56.09       57.08      3.56 o 
   0   3   5       66.19       69.17      4.32 o 
   1   3   5     2850.29     2969.83     22.79 o 
   2   3   5      482.25      458.37      8.76 o 
   3   3   5       68.03       65.25      4.86 o 
   4   3   5     2350.83     2606.40     29.44 o 
   5   3   5       19.10       29.56      4.36 o 
   6   3   5        8.13        1.98      3.30 o 
   7   3   5        1.73        7.64      5.67 o 
   8   3   5       19.84       36.48      6.95 o 
   9   3   5      442.53      431.59     14.03 o 
  10   3   5      628.32      590.89     16.73 o 
  11   3   5        4.62        4.31      6.01 o 
  12   3   5       91.26      123.26     10.80 o 
  13   3   5        2.86       22.60      8.08 o 
 -14   4   5        3.31       15.02      7.62 o 
 -13   4   5        0.10        1.74      7.01 o 
 -12   4   5        0.00        9.26      8.60 o 
 -11   4   5       19.97       25.90      8.66 o 
 -10   4   5       84.03       73.29      7.94 o 
  -9   4   5       17.27       27.61      6.39 o 
  -8   4   5      363.76      348.41      8.79 o 
  -7   4   5      105.22      130.41      8.45 o 
  -6   4   5      213.25      207.45      6.37 o 
  -5   4   5       32.34       26.00      3.63 o 
  -4   4   5        6.07        7.82      3.23 o 
  -3   4   5       26.40       32.26      3.60 o 
  -2   4   5      145.86      144.44      7.22 o 
  -1   4   5        4.70        9.71      3.02 o 
   0   4   5       70.62       70.31      3.89 o 
   1   4   5      405.62      427.47      9.14 o 
   2   4   5      643.20      650.67     12.16 o 
   3   4   5        0.23        5.95      3.56 o 
   4   4   5       38.18       42.44      4.34 o 
   5   4   5       93.48      100.35      5.19 o 
   6   4   5        0.18        7.14      6.07 o 
   7   4   5       78.32       68.75      8.58 o 
   8   4   5        9.81        6.18      6.36 o 
   9   4   5      378.12      333.42     13.15 o 
  10   4   5       20.91       30.30      6.56 o 
  11   4   5        0.00       24.23      6.75 o 
  12   4   5        7.69       15.46      7.43 o 
  13   4   5        4.81       21.27      8.66 o 
 -14   5   5       84.12       97.02      9.80 o 
 -13   5   5      224.13      215.13     17.29 o 
 -12   5   5        0.01       11.55      6.69 o 
 -11   5   5       39.63       25.87      6.58 o 
 -10   5   5      600.05      567.17     16.92 o 
  -9   5   5        0.82        6.94      5.89 o 
  -8   5   5       99.91      105.00     12.99 o 
  -7   5   5      424.56      407.15      9.25 o 
  -6   5   5       15.29       18.50      3.97 o 
  -5   5   5       31.43       40.78      4.10 o 
  -4   5   5      938.00      900.22     12.72 o 
  -3   5   5      130.34      149.98      6.07 o 
  -2   5   5       52.24       64.42      4.82 o 
  -1   5   5      544.93      571.19      9.68 o 
   0   5   5       66.99       66.76      4.34 o 
   1   5   5      162.77      187.49      5.22 o 
   2   5   5      349.28      356.12      8.43 o 
   3   5   5      210.95      214.88      7.84 o 
   4   5   5      577.41      596.15     15.46 o 
   5   5   5      117.59      118.51      8.88 o 
   6   5   5       54.89       52.89      7.68 o 
   7   5   5       40.68       35.27      7.65 o 
   8   5   5      236.40      207.16     11.17 o 
   9   5   5       66.80       89.67     18.09 o 
  10   5   5       97.02      116.79      9.75 o 
  11   5   5      107.87      113.95      9.88 o 
  12   5   5      115.28       86.18      9.32 o 
  13   5   5        0.01       13.43      7.72 o 
 -13   6   5        9.38       15.43      7.29 o 
 -12   6   5       30.45       25.10      7.29 o 
 -11   6   5      278.90      267.93     16.52 o 
 -10   6   5      179.49      192.85     10.98 o 
  -9   6   5      843.00      886.14     21.53 o 
  -8   6   5     1137.19     1025.53     39.04 o 
  -7   6   5     1759.36     1575.72     32.00 o 
  -6   6   5       31.03       32.83      4.70 o 
  -5   6   5      391.29      351.95      8.93 o 
  -4   6   5        1.12        1.10      4.12 o 
  -3   6   5      163.27      186.88      7.12 o 
  -2   6   5      819.41      867.61     13.05 o 
  -1   6   5      288.44      311.75      7.83 o 
   0   6   5      550.89      568.00      9.81 o 
   1   6   5        6.20        5.38      4.11 o 
   2   6   5      135.69      135.17      6.73 o 
   3   6   5     2088.26     2034.33     20.48 o 
   4   6   5     1773.11     1779.00     26.98 o 
   5   6   5      106.87       89.61      8.60 o 
   6   6   5      107.37      105.12     13.49 o 
   7   6   5       24.94       26.48      7.33 o 
   8   6   5      480.11      425.03     15.08 o 
   9   6   5      110.02       98.44      9.32 o 
  10   6   5      510.57      466.12     24.14 o 
  11   6   5        3.41       -5.05      7.89 o 
  12   6   5        1.23       17.43      7.56 o 
 -13   7   5        0.17        6.10     10.77 o 
 -12   7   5       37.87       51.51     10.06 o 
 -11   7   5      112.70      109.94      9.94 o 
 -10   7   5      182.19      153.80     11.24 o 
  -9   7   5      911.80      854.33     21.15 o 
  -8   7   5      159.35      143.67      9.58 o 
  -7   7   5      633.36      638.87     17.56 o 
  -6   7   5     1007.68     1008.42     21.32 o 
  -5   7   5     1258.59     1259.42     17.42 o 
  -4   7   5       70.07       61.77      5.76 o 
  -3   7   5      461.60      428.54     10.46 o 
  -2   7   5      317.19      319.36      8.89 o 
  -1   7   5      279.45      297.84      8.43 o 
   0   7   5       11.19       15.91      6.72 o 
   1   7   5       92.37       99.74      6.88 o 
   2   7   5        1.53        5.82      5.06 o 
   3   7   5     1099.50     1059.05     21.64 o 
   4   7   5     2568.34     2288.92     54.53 o 
   5   7   5     1219.68     1121.31     23.18 o 
   6   7   5     1124.44     1094.89     23.50 o 
   7   7   5      158.03      149.07     10.46 o 
   8   7   5        0.77        2.75      6.89 o 
   9   7   5        8.96        8.11      7.27 o 
  10   7   5       17.88       21.09      7.36 o 
  11   7   5        3.61       24.48      7.32 o 
 -12   8   5        2.52       10.73      9.04 o 
 -11   8   5       29.19       37.10      9.76 o 
 -10   8   5       34.58       47.34      7.51 o 
  -9   8   5        7.84        3.74      8.26 o 
  -8   8   5       99.82       99.18     10.20 o 
  -7   8   5      271.48      246.80     11.27 o 
  -6   8   5     1000.76      894.46     21.73 o 
  -5   8   5        0.87       -5.11      5.11 o 
  -4   8   5       41.86       44.12      7.15 o 
  -3   8   5      395.69      360.21     10.36 o 
  -2   8   5        0.78       10.36      5.17 o 
  -1   8   5        2.15        5.17      4.84 o 
   0   8   5       60.20       59.99      6.75 o 
   1   8   5       50.90       41.19      6.35 o 
   2   8   5        4.33        0.30      6.31 o 
   3   8   5      330.42      314.77     13.58 o 
   4   8   5      184.99      190.65     11.28 o 
   5   8   5       37.71       67.31     17.97 o 
   6   8   5       74.31       73.88      8.85 o 
   7   8   5      150.76      135.67     10.56 o 
   8   8   5       23.78       34.90      8.32 o 
   9   8   5      136.05      141.66     11.18 o 
  10   8   5        7.66       22.35      9.17 o 
 -11   9   5       82.59       71.45      9.67 o 
 -10   9   5        9.47       38.34      9.05 o 
  -9   9   5        0.68        8.81      8.90 o 
  -8   9   5      149.13      134.42      9.47 o 
  -7   9   5        0.21       -0.23     10.24 o 
  -6   9   5       14.59       17.92      7.26 o 
  -5   9   5       87.62       89.39      8.32 o 
  -4   9   5       90.95       87.86      7.13 o 
  -3   9   5      105.63       92.37      7.13 o 
  -2   9   5        3.93        3.82      6.37 o 
  -1   9   5        0.25        4.38      6.01 o 
   0   9   5      848.60      770.13     15.92 o 
   1   9   5      179.93      179.15     10.52 o 
   2   9   5       16.19       25.31      7.41 o 
   3   9   5       10.51       14.38      7.54 o 
   4   9   5      279.18      271.71     13.69 o 
   5   9   5       18.28       21.69      7.77 o 
   6   9   5       49.11       43.77      9.11 o 
   7   9   5      186.63      181.72     11.98 o 
   8   9   5       81.98       76.85      9.20 o 
   9   9   5       52.33       81.81     10.59 o 
  -9  10   5        0.22        7.64      8.01 o 
  -8  10   5       98.85      104.84     10.91 o 
  -7  10   5       11.96       24.56      6.95 o 
  -6  10   5       34.77       44.15      7.35 o 
  -5  10   5      520.92      481.60     18.31 o 
  -4  10   5       26.27       25.83      6.39 o 
  -3  10   5       70.60       46.56      6.69 o 
  -2  10   5      683.91      603.68     17.65 o 
  -1  10   5       57.55       45.56      9.02 o 
   0  10   5      688.28      599.49     16.79 o 
   1  10   5      969.87      861.23     21.91 o 
   2  10   5        0.01        0.68      7.10 o 
   3  10   5       61.92       55.18     12.61 o 
   4  10   5       38.86       40.89      8.62 o 
   5  10   5       15.30       26.10      8.20 o 
   6  10   5       22.83       23.79      9.60 o 
   7  10   5       49.18       73.52      9.59 o 
   8  10   5      164.55      153.49     11.97 o 
  -8  11   5       20.47        6.60     22.98 o 
  -7  11   5      253.89      256.21     25.46 o 
  -6  11   5        2.05       -1.96      7.03 o 
  -5  11   5        0.20       14.00      6.63 o 
  -4  11   5       61.48       50.32      9.16 o 
  -3  11   5       55.89       48.41      8.77 o 
  -2  11   5      122.39      124.03     11.74 o 
  -1  11   5      564.38      527.73     17.98 o 
   0  11   5      337.20      320.69     14.77 o 
   1  11   5       26.15       37.36      8.71 o 
   2  11   5        4.20       22.65      8.56 o 
   3  11   5      297.89      312.58     15.21 o 
   4  11   5       21.56       42.67     11.35 o 
   5  11   5       12.08       30.32      9.07 o 
   6  11   5        2.25        9.25      9.22 o 
  -5  12   5        0.00        9.37     10.63 o 
  -4  12   5        4.27       22.60      8.59 o 
  -3  12   5        0.61       29.54     10.50 o 
  -2  12   5       41.93       51.27     11.76 o 
  -1  12   5        0.01       14.57     16.06 o 
   0  12   5      141.13      142.37     12.80 o 
   1  12   5       93.65      109.56     10.78 o 
   2  12   5       26.39       46.94      9.22 o 
   3  12   5        3.00        4.63      8.16 o 
 -14   0   6      518.73      534.33     38.73 o 
 -12   0   6      216.34      190.52     15.98 o 
 -10   0   6      418.86      434.72     15.84 o 
  -8   0   6      269.60      330.33     12.29 o 
  -6   0   6     2257.39     2491.94     29.23 o 
  -4   0   6     1405.93     1484.10     18.55 o 
  -2   0   6    10684.86    11150.36    111.96 o 
   0   0   6     2764.79     2936.72     29.91 o 
   2   0   6      382.88      396.92     10.09 o 
   4   0   6     1159.13     1171.74     16.68 o 
   6   0   6      625.27      618.16     13.70 o 
   8   0   6       82.48       81.57      9.03 o 
  10   0   6     1079.32      928.89     23.49 o 
  12   0   6      115.83      109.16     20.00 o 
  14   0   6       15.86       25.75     13.19 o 
 -15   1   6      203.92      260.46     29.58 o 
 -14   1   6      285.66      288.12     17.44 o 
 -13   1   6      254.03      282.88     18.14 o 
 -12   1   6       52.41       57.85      7.24 o 
 -11   1   6      312.03      296.24     11.30 o 
 -10   1   6        5.58        5.94      4.89 o 
  -9   1   6      556.76      529.82     13.60 o 
  -8   1   6      681.09      718.22     13.06 o 
  -7   1   6       32.20       40.61      4.11 o 
  -6   1   6       50.03       40.61      3.51 o 
  -5   1   6      136.66      139.87      7.02 o 
  -4   1   6      878.82      913.52     12.42 o 
  -3   1   6      466.62      504.61      8.84 o 
  -2   1   6     4231.18     4487.36     24.62 o 
  -1   1   6    15141.15    16181.49     73.67 o 
   0   1   6      965.38      973.72     10.00 o 
   1   1   6      285.59      340.57      6.69 o 
   2   1   6      478.94      474.37      8.26 o 
   3   1   6      103.92      115.56      4.57 o 
   4   1   6      869.71      923.56     11.21 o 
   5   1   6      359.11      394.05      7.40 o 
   6   1   6        1.67        9.13      4.48 o 
   7   1   6      618.02      570.47     12.25 o 
   8   1   6      137.94      127.69      6.73 o 
   9   1   6     1224.70     1148.24     16.52 o 
  10   1   6      148.79      171.99     12.59 o 
  11   1   6       48.13       38.64      8.09 o 
  12   1   6       81.34      109.82     10.76 o 
  13   1   6       29.90       46.19     10.51 o 
 -15   2   6       11.09        6.28     15.02 o 
 -14   2   6       17.27       14.08      9.29 o 
 -13   2   6      163.09      164.16     12.96 o 
 -12   2   6       90.62       96.64      9.04 o 
 -11   2   6      254.61      242.99     10.40 o 
 -10   2   6       19.87       21.31      5.59 o 
  -9   2   6        1.24        1.48      4.90 o 
  -8   2   6      100.51      112.66      5.65 o 
  -7   2   6       18.60       13.77      4.22 o 
  -6   2   6      238.06      223.22      5.77 o 
  -5   2   6       67.33       67.29      4.75 o 
  -4   2   6        0.02       -0.09      3.14 o 
  -3   2   6      147.66      141.59      5.53 o 
  -2   2   6       58.19       70.16      3.65 o 
  -1   2   6     1660.76     1672.08     13.82 o 
   0   2   6       11.65       17.70      2.80 o 
   1   2   6       19.62       15.67      2.81 o 
   2   2   6       31.54       26.55      2.80 o 
   3   2   6      134.48      132.00      4.29 o 
   4   2   6      126.23      125.01      4.61 o 
   5   2   6       20.93       23.87      3.71 o 
   6   2   6        1.38       -1.16      3.70 o 
   7   2   6       28.77       38.03      4.82 o 
   8   2   6      388.98      376.14     12.57 o 
   9   2   6       72.38       60.57      7.26 o 
  10   2   6      123.01      105.75      8.80 o 
  11   2   6      162.47      148.39     12.53 o 
  12   2   6        0.34       24.27      7.57 o 
  13   2   6        0.80       25.18      8.88 o 
 -15   3   6        4.92        7.26      8.73 o 
 -14   3   6      139.88      123.72     10.76 o 
 -13   3   6      360.30      324.65     14.37 o 
 -12   3   6       82.42       99.74     12.75 o 
 -11   3   6       59.72       96.06     10.04 o 
 -10   3   6        4.69        8.60      5.59 o 
  -9   3   6       23.03       33.32      5.80 o 
  -8   3   6      153.29      155.88      7.78 o 
  -7   3   6       96.98       97.12      5.03 o 
  -6   3   6       71.92       72.53      5.35 o 
  -5   3   6       53.50       50.36      4.64 o 
  -4   3   6       12.01        8.99      3.83 o 
  -3   3   6      288.44      281.36      7.62 o 
  -2   3   6     1227.65     1285.87     13.02 o 
  -1   3   6      650.34      700.79      9.66 o 
   0   3   6        0.03        2.47      2.93 o 
   1   3   6     1200.73     1168.35     14.20 o 
   2   3   6       81.99       99.01      5.20 o 
   3   3   6        2.51        9.94      3.87 o 
   4   3   6       40.75       47.51      4.75 o 
   5   3   6       74.71       68.77      5.12 o 
   6   3   6       39.65       55.59      5.17 o 
   7   3   6      230.84      231.56     10.58 o 
   8   3   6      642.91      600.26     16.60 o 
   9   3   6       22.17       18.97      7.47 o 
  10   3   6      351.42      316.54     12.88 o 
  11   3   6       36.33       44.31      8.74 o 
  12   3   6        0.38        4.99      8.94 o 
  13   3   6        9.62       20.74      8.18 o 
 -14   4   6        0.31        6.90     12.13 o 
 -13   4   6      401.66      356.05     15.36 o 
 -12   4   6     1402.57     1257.71     26.68 o 
 -11   4   6      177.64      149.78      9.96 o 
 -10   4   6       66.59       55.57      8.78 o 
  -9   4   6        0.44        1.55      5.68 o 
  -8   4   6      261.27      279.32      9.68 o 
  -7   4   6      390.04      354.64     10.14 o 
  -6   4   6      665.17      706.05     10.55 o 
  -5   4   6      175.88      185.60      5.61 o 
  -4   4   6     2334.52     2221.46     18.94 o 
  -3   4   6     1578.01     1649.32     16.93 o 
  -2   4   6      705.36      749.89     10.86 o 
  -1   4   6      714.15      799.24     11.14 o 
   0   4   6      461.66      558.70      8.79 o 
   1   4   6      239.19      278.56      8.07 o 
   2   4   6      429.51      426.93      9.65 o 
   3   4   6      782.00      870.85     13.52 o 
   4   4   6      484.81      492.77     10.42 o 
   5   4   6      305.05      340.28      9.71 o 
   6   4   6       43.90       41.12      7.06 o 
   7   4   6        4.44        4.35      6.36 o 
   8   4   6     2120.04     1957.96     33.63 o 
   9   4   6       49.07       70.36      8.18 o 
  10   4   6       99.17      120.92      9.59 o 
  11   4   6       16.98       29.17      6.94 o 
  12   4   6       43.63       57.25      9.37 o 
  13   4   6      166.21      192.17     13.58 o 
 -14   5   6       30.56       28.01      7.98 o 
 -13   5   6      225.22      217.21     12.52 o 
 -12   5   6       74.14       75.62      8.74 o 
 -11   5   6       81.59       92.04     11.79 o 
 -10   5   6      972.40      903.90     21.54 o 
  -9   5   6        3.86       -5.71      5.71 o 
  -8   5   6       97.44      110.49      8.78 o 
  -7   5   6      373.94      333.36     10.25 o 
  -6   5   6      338.57      317.58     11.53 o 
  -5   5   6        6.94        5.94      3.59 o 
  -4   5   6      703.80      721.85     11.63 o 
  -3   5   6      248.48      298.23      7.95 o 
  -2   5   6       35.60       34.24      4.12 o 
  -1   5   6     2268.20     2405.01     21.53 o 
   0   5   6      537.95      557.03      9.44 o 
   1   5   6        9.31        7.16      3.69 o 
   2   5   6      825.17      888.04     12.99 o 
   3   5   6       55.07       64.68      5.75 o 
   4   5   6      303.03      282.85     12.46 o 
   5   5   6      127.79      127.84      9.38 o 
   6   5   6      394.79      352.64     13.44 o 
   7   5   6     1223.05     1036.83     21.83 o 
   8   5   6      109.75      103.16      9.95 o 
   9   5   6      542.57      408.12     15.10 o 
  10   5   6       58.68       75.27      9.17 o 
  11   5   6       32.16       38.05      8.49 o 
  12   5   6       13.39       34.74      9.75 o 
 -13   6   6       13.83       21.90      7.40 o 
 -12   6   6       11.62       10.31      7.00 o 
 -11   6   6       86.12       93.02      8.88 o 
 -10   6   6       14.35       25.42      8.23 o 
  -9   6   6       36.46       27.17      7.58 o 
  -8   6   6       62.25       61.81      7.44 o 
  -7   6   6      154.45      154.49      9.58 o 
  -6   6   6       41.75       55.21      6.15 o 
  -5   6   6       85.91       88.70      5.69 o 
  -4   6   6       10.76       13.66      4.28 o 
  -3   6   6        3.73        4.46      4.16 o 
  -2   6   6       20.34       18.72      4.45 o 
  -1   6   6      553.34      582.93     10.83 o 
   0   6   6       96.75      106.43      5.42 o 
   1   6   6      130.79      131.76      6.90 o 
   2   6   6      354.24      339.99      9.38 o 
   3   6   6      107.86      121.72      7.37 o 
   4   6   6      100.45       97.59      9.35 o 
   5   6   6       88.27       70.31      8.65 o 
   6   6   6      210.48      197.78     11.13 o 
   7   6   6       15.31        5.36      6.38 o 
   8   6   6      168.01      137.93      9.99 o 
   9   6   6        0.39        7.99      7.31 o 
  10   6   6        0.30        9.56      7.35 o 
  11   6   6       15.30       25.35      7.85 o 
  12   6   6       23.75       47.78     12.93 o 
 -13   7   6        5.91       13.94      9.66 o 
 -12   7   6      162.75      183.01     12.13 o 
 -11   7   6      173.04      174.13     12.18 o 
 -10   7   6       70.28       54.75      8.14 o 
  -9   7   6     1019.44      973.08     22.91 o 
  -8   7   6      227.34      216.39     11.33 o 
  -7   7   6      891.07      867.82     20.50 o 
  -6   7   6      119.37      118.86      8.73 o 
  -5   7   6      394.25      363.36     11.12 o 
  -4   7   6      178.21      161.86      7.52 o 
  -3   7   6      480.47      444.09     11.14 o 
  -2   7   6       42.72       34.97      5.54 o 
  -1   7   6       20.31       27.34      4.91 o 
   0   7   6        3.04        3.16      5.33 o 
   1   7   6      408.41      413.94     11.03 o 
   2   7   6     1153.70     1098.68     16.71 o 
   3   7   6     1069.09      972.46     29.07 o 
   4   7   6      116.99      117.77      9.81 o 
   5   7   6      286.68      262.51     15.42 o 
   6   7   6      711.00      682.63     19.10 o 
   7   7   6       78.96       78.40      8.75 o 
   8   7   6       17.87       25.93      7.60 o 
   9   7   6        3.77        7.07      7.38 o 
  10   7   6        5.42       10.21      7.69 o 
  11   7   6       86.83       89.71      9.69 o 
 -12   8   6        2.26        9.96      8.96 o 
 -11   8   6        0.57       -5.58      6.85 o 
 -10   8   6        1.59        7.09      6.50 o 
  -9   8   6      291.93      295.69     13.66 o 
  -8   8   6       94.43      108.57      8.78 o 
  -7   8   6      854.86      822.40     20.81 o 
  -6   8   6      105.80      106.63      8.64 o 
  -5   8   6      118.25      104.86     10.15 o 
  -4   8   6      255.85      261.47     10.00 o 
  -3   8   6      349.03      329.04     10.04 o 
  -2   8   6      699.53      618.28     15.77 o 
  -1   8   6       29.00       30.39      6.05 o 
   0   8   6      718.54      643.49     16.68 o 
   1   8   6      709.47      687.46     14.45 o 
   2   8   6      918.86      877.24     20.76 o 
   3   8   6     5046.64     4677.56     53.65 o 
   4   8   6      104.83      106.25      9.28 o 
   5   8   6     1712.67     1628.34     29.41 o 
   6   8   6      367.52      319.61     14.59 o 
   7   8   6       36.11       31.23      8.46 o 
   8   8   6       21.61       43.14      8.64 o 
   9   8   6       44.69       44.83      9.22 o 
  10   8   6       65.25       73.37      9.52 o 
 -11   9   6       36.70       47.40     15.85 o 
 -10   9   6       21.75       24.63      8.22 o 
  -9   9   6       63.74       66.61      8.23 o 
  -8   9   6      196.51      196.30     20.61 o 
  -7   9   6      320.81      345.66     13.87 o 
  -6   9   6       28.22       30.60      6.75 o 
  -5   9   6     1004.84      925.46     23.75 o 
  -4   9   6      293.10      259.11     11.41 o 
  -3   9   6      985.25      872.17     17.05 o 
  -2   9   6      731.44      626.84     14.80 o 
  -1   9   6      337.47      297.12     10.90 o 
   0   9   6       56.01       65.81      7.02 o 
   1   9   6       78.16       79.60      9.37 o 
   2   9   6       94.01      102.39     13.46 o 
   3   9   6       22.95       26.18      7.70 o 
   4   9   6       15.02        6.33      7.72 o 
   5   9   6       73.95       83.34     13.12 o 
   6   9   6       53.52       52.80      8.50 o 
   7   9   6      114.45      137.94     11.23 o 
   8   9   6      324.32      394.92     17.03 o 
   9   9   6      998.89     1121.93     28.02 o 
  -9  10   6        0.97        7.53      8.96 o 
  -8  10   6        8.27       13.18     10.74 o 
  -7  10   6       54.04       73.39      8.23 o 
  -6  10   6        2.86        8.59     11.16 o 
  -5  10   6       42.47       62.35      8.28 o 
  -4  10   6      172.23      155.53      9.72 o 
  -3  10   6       22.61       22.14      7.58 o 
  -2  10   6      287.86      269.52     11.35 o 
  -1  10   6        0.00        3.13      6.21 o 
   0  10   6       21.21       33.74      8.14 o 
   1  10   6        1.39        9.42      7.42 o 
   2  10   6       63.43       75.71      9.65 o 
   3  10   6        6.55       25.23      8.66 o 
   4  10   6        5.52       17.73     12.40 o 
   5  10   6        2.86       13.20      7.85 o 
   6  10   6      105.08      106.34     10.88 o 
   7  10   6        0.09       11.79      8.00 o 
  -7  11   6       81.05       95.63     10.46 o 
  -6  11   6        2.40       11.86      6.70 o 
  -5  11   6       59.77       66.89      9.67 o 
  -4  11   6       27.77       51.95      8.95 o 
  -3  11   6        0.53       17.34      7.82 o 
  -2  11   6      335.69      329.45     17.66 o 
  -1  11   6       76.93       97.23     10.26 o 
   0  11   6       39.10       45.17     11.35 o 
   1  11   6      227.21      215.42     12.95 o 
   2  11   6       18.44       23.23      9.13 o 
   3  11   6       72.11       88.98     10.44 o 
   4  11   6        0.70       18.75      7.91 o 
   5  11   6        5.33       31.21      9.29 o 
   6  11   6        3.07       13.20     13.34 o 
  -4  12   6       36.18       43.04      9.33 o 
  -3  12   6      213.92      214.37     29.72 o 
  -2  12   6       27.79       34.03     10.46 o 
  -1  12   6      211.74      244.07     18.43 o 
   0  12   6      165.21      199.67     14.71 o 
   1  12   6      199.61      274.04     22.82 o 
   2  12   6      109.34      126.45     11.59 o 
 -15   0   7       20.12       45.11     18.51 o 
 -13   0   7       33.33       48.05     12.26 o 
 -11   0   7       10.36       10.42     10.29 o 
  -9   0   7        5.27        5.30      7.97 o 
  -7   0   7        7.03       20.59      6.88 o 
  -5   0   7      692.43      717.18     13.77 o 
  -3   0   7       75.03       65.51      5.21 o 
  -1   0   7     4257.00     4475.45     36.53 o 
   1   0   7      412.65      419.92     10.52 o 
   3   0   7       14.36        0.83      8.07 o 
   5   0   7      937.96      912.13     16.34 o 
   7   0   7       21.24       20.03      8.17 o 
   9   0   7       54.15       47.46      8.68 o 
  11   0   7      218.04      206.41     24.05 o 
  13   0   7        0.23        5.32     13.62 o 
 -15   1   7       10.60       15.90      9.58 o 
 -14   1   7      108.48      129.99     16.92 o 
 -13   1   7       16.06       10.22     11.69 o 
 -12   1   7        1.98        0.60      8.05 o 
 -11   1   7       22.57       34.72      7.26 o 
 -10   1   7       15.35       14.02      6.17 o 
  -9   1   7        0.68       -2.74      5.18 o 
  -8   1   7      910.91     1008.73     14.34 o 
  -7   1   7        0.41        5.47      3.34 o 
  -6   1   7      832.20      852.79     11.01 o 
  -5   1   7       29.05       37.97      4.21 o 
  -4   1   7       71.20       68.38      5.48 o 
  -3   1   7      108.16      113.75      5.06 o 
  -2   1   7     3854.18     3935.36     23.59 o 
  -1   1   7     7078.56     7621.78     37.79 o 
   0   1   7       12.81        9.91      3.00 o 
   1   1   7        6.09       10.00      2.87 o 
   2   1   7       59.77       67.97      3.98 o 
   3   1   7       27.94       24.43      3.67 o 
   4   1   7      179.62      173.57      5.93 o 
   5   1   7      684.95      725.35     11.07 o 
   6   1   7       89.16       84.06      5.43 o 
   7   1   7      503.29      492.22     10.54 o 
   8   1   7        4.09        7.22      4.87 o 
   9   1   7      885.87      833.85     17.63 o 
  10   1   7      661.65      622.02     17.98 o 
  11   1   7      242.93      195.74     11.73 o 
  12   1   7        9.58       29.36      9.85 o 
  13   1   7       25.75       40.22     14.68 o 
 -15   2   7        1.59       -0.12     16.28 o 
 -14   2   7      315.55      377.58     24.69 o 
 -13   2   7       63.98       78.22     19.84 o 
 -12   2   7     2186.10     2148.09     42.33 o 
 -11   2   7       18.24       12.32      6.07 o 
 -10   2   7       25.10       21.73      6.00 o 
  -9   2   7       44.31       50.60      6.74 o 
  -8   2   7      740.20      765.56     15.03 o 
  -7   2   7      511.32      519.45     11.87 o 
  -6   2   7        0.01        1.33      3.69 o 
  -5   2   7      321.77      370.50      9.19 o 
  -4   2   7      186.57      191.78      6.87 o 
  -3   2   7     1437.76     1484.86     16.84 o 
  -2   2   7     2980.50     3258.89     21.44 o 
  -1   2   7     1795.71     1853.72     15.43 o 
   0   2   7     1080.68     1167.63     11.97 o 
   1   2   7       91.92       94.49      4.16 o 
   2   2   7      343.00      301.80      6.14 o 
   3   2   7     3356.14     3668.73     23.62 o 
   4   2   7     1578.84     1504.36     14.58 o 
   5   2   7     1148.78     1242.96     13.92 o 
   6   2   7        1.98        1.74      4.05 o 
   7   2   7      711.40      652.27     15.02 o 
   8   2   7      136.98      141.59      9.23 o 
   9   2   7      675.54      601.08     16.01 o 
  10   2   7       10.11       24.92      7.11 o 
  11   2   7      149.50      181.98     11.72 o 
  12   2   7        4.69       24.18      8.66 o 
  13   2   7      448.63      510.49     21.87 o 
 -15   3   7        0.40       22.08      8.68 o 
 -14   3   7        0.04       11.04      8.30 o 
 -13   3   7       35.43       36.74     10.07 o 
 -12   3   7     1322.79     1239.24     26.25 o 
 -11   3   7        0.01        3.02      7.23 o 
 -10   3   7        5.17        4.99      5.30 o 
  -9   3   7        0.12        2.82      5.29 o 
  -8   3   7      389.06      407.56     11.51 o 
  -7   3   7      420.12      398.67     10.77 o 
  -6   3   7       63.67       78.42      5.61 o 
  -5   3   7      797.13      793.77     13.49 o 
  -4   3   7        3.96        5.37      3.85 o 
  -3   3   7        4.02        4.33      3.67 o 
  -2   3   7        0.05        1.20      2.83 o 
  -1   3   7        6.94        9.48      3.65 o 
   0   3   7      984.49      993.96     11.54 o 
   1   3   7      528.39      484.95      7.43 o 
   2   3   7     1550.89     1627.56     17.86 o 
   3   3   7        4.18       -0.16      4.27 o 
   4   3   7       28.16       52.48      5.97 o 
   5   3   7      190.80      211.20      8.89 o 
   6   3   7      176.20      180.78      8.41 o 
   7   3   7      232.81      210.96     12.09 o 
   8   3   7      342.00      333.09     12.90 o 
   9   3   7      298.60      316.36     12.88 o 
  10   3   7       26.29       24.76      7.22 o 
  11   3   7        9.60        6.73      8.97 o 
  12   3   7       15.88       36.46     11.76 o 
  13   3   7        0.01       22.95      9.77 o 
 -14   4   7       42.61       53.35      9.92 o 
 -13   4   7        2.38        2.97      7.10 o 
 -12   4   7       42.39       61.80      7.88 o 
 -11   4   7        3.54        4.23      6.24 o 
 -10   4   7       48.33       37.23      6.78 o 
  -9   4   7       24.76       34.84      6.00 o 
  -8   4   7      475.96      499.54     12.68 o 
  -7   4   7       49.27       51.31      5.81 o 
  -6   4   7       13.62       10.29      4.71 o 
  -5   4   7      171.97      168.04      7.43 o 
  -4   4   7      524.32      501.09     11.08 o 
  -3   4   7      141.49      138.29      6.43 o 
  -2   4   7      310.32      330.71      7.66 o 
  -1   4   7      363.33      382.36      8.25 o 
   0   4   7     1141.23     1147.44     15.60 o 
   1   4   7       21.49       23.21      4.52 o 
   2   4   7        5.03        1.72      4.09 o 
   3   4   7        0.69       -0.78      3.93 o 
   4   4   7       11.66        9.08      5.27 o 
   5   4   7        6.09        6.55      4.34 o 
   6   4   7      605.52      557.65     15.65 o 
   7   4   7      956.92      832.84     19.23 o 
   8   4   7       13.23       22.28      6.83 o 
   9   4   7        9.05       19.67      7.30 o 
  10   4   7      245.35      226.81     12.04 o 
  11   4   7        2.25       13.23      7.05 o 
  12   4   7        0.20       12.43      7.70 o 
 -14   5   7       46.30       58.48     14.53 o 
 -13   5   7      144.11      123.00     10.26 o 
 -12   5   7      178.12      205.26     11.87 o 
 -11   5   7        3.87       16.40      6.32 o 
 -10   5   7       59.11       57.95      7.19 o 
  -9   5   7        2.23        5.46      5.95 o 
  -8   5   7      179.77      189.36      8.97 o 
  -7   5   7      174.35      152.94      7.84 o 
  -6   5   7        0.54        2.53      4.38 o 
  -5   5   7       70.27       79.70      6.02 o 
  -4   5   7     1754.57     1761.70     18.37 o 
  -3   5   7      296.63      341.24      8.51 o 
  -2   5   7      301.52      315.77      8.22 o 
  -1   5   7      896.10      951.96     15.99 o 
   0   5   7      258.53      255.84      7.44 o 
   1   5   7       19.89       13.66      4.69 o 
   2   5   7      420.38      451.85      9.98 o 
   3   5   7      484.71      464.80     11.27 o 
   4   5   7      322.22      307.16      9.51 o 
   5   5   7       43.80       45.08      7.71 o 
   6   5   7      580.51      518.61     22.04 o 
   7   5   7      513.88      447.98     15.23 o 
   8   5   7      541.34      451.88     15.46 o 
   9   5   7        8.81       -1.22      6.89 o 
  10   5   7      103.72      103.53      9.95 o 
  11   5   7      177.28      167.81     11.43 o 
  12   5   7        7.68       18.38      8.67 o 
 -13   6   7        1.68        2.10      7.15 o 
 -12   6   7        0.24       20.76      7.06 o 
 -11   6   7      873.13      771.03     21.64 o 
 -10   6   7      103.46      111.52     12.59 o 
  -9   6   7       13.05       22.67      7.03 o 
  -8   6   7     1831.25     1690.72     28.68 o 
  -7   6   7        5.61        5.26      5.57 o 
  -6   6   7       12.86       12.50      5.25 o 
  -5   6   7      402.09      388.88     11.19 o 
  -4   6   7      481.64      469.00     10.43 o 
  -3   6   7        1.07        2.31      4.17 o 
  -2   6   7       48.14       56.77      6.32 o 
  -1   6   7      625.01      642.84     11.58 o 
   0   6   7      321.49      288.60      9.81 o 
   1   6   7       12.48       20.00      5.09 o 
   2   6   7      219.52      232.24      9.23 o 
   3   6   7     1068.83     1088.56     20.46 o 
   4   6   7      383.24      364.11     13.94 o 
   5   6   7      166.79      162.35     10.68 o 
   6   6   7      577.60      504.15     16.29 o 
   7   6   7      126.64      109.67     11.75 o 
   8   6   7      205.07      183.39     12.22 o 
   9   6   7      140.18      147.14     15.74 o 
  10   6   7        0.18        6.90      7.41 o 
  11   6   7      167.13      220.98     13.25 o 
 -12   7   7      546.12      509.73     18.78 o 
 -11   7   7      177.60      179.81     11.71 o 
 -10   7   7       10.89       12.83      6.66 o 
  -9   7   7     1571.55     1436.20     28.26 o 
  -8   7   7      392.33      368.17     14.48 o 
  -7   7   7      203.96      207.57     11.25 o 
  -6   7   7      172.66      162.69     15.54 o 
  -5   7   7      129.65      109.51      7.44 o 
  -4   7   7      317.61      297.97     10.63 o 
  -3   7   7      342.89      327.67      9.80 o 
  -2   7   7       89.93       92.68      6.50 o 
  -1   7   7      560.76      517.79     11.22 o 
   0   7   7      298.67      306.56     10.09 o 
   1   7   7      301.84      309.22     10.00 o 
   2   7   7     2441.37     2310.56     51.12 o 
   3   7   7       16.12       22.48      7.37 o 
   4   7   7     1152.20     1088.27     23.81 o 
   5   7   7       12.94       14.58      7.16 o 
   6   7   7      140.56      117.01      9.93 o 
   7   7   7       56.13       85.37      9.54 o 
   8   7   7        5.47        0.70      8.39 o 
   9   7   7        1.23       -0.37      7.49 o 
  10   7   7        1.15        3.40      7.53 o 
  11   7   7       17.48       30.42     17.89 o 
 -11   8   7       18.46        4.27      6.94 o 
 -10   8   7       33.98       43.35      7.69 o 
  -9   8   7        0.85       16.54      6.87 o 
  -8   8   7      294.11      281.50     13.16 o 
  -7   8   7      160.46      161.14     10.31 o 
  -6   8   7      696.69      629.46     19.01 o 
  -5   8   7      180.09      186.45     14.71 o 
  -4   8   7      298.61      292.60     10.92 o 
  -3   8   7        0.93        4.59      7.33 o 
  -2   8   7        0.80        4.42      5.63 o 
  -1   8   7      109.39      111.05      7.66 o 
   0   8   7        0.46       -3.89      5.17 o 
   1   8   7        3.52        1.88      5.82 o 
   2   8   7        0.00        2.64      6.72 o 
   3   8   7      271.38      235.21     12.37 o 
   4   8   7      306.00      290.20     13.40 o 
   5   8   7        3.55       12.16      7.77 o 
   6   8   7       93.22      101.40     10.33 o 
   7   8   7        0.02       -2.10     10.98 o 
   8   8   7        9.69       14.59      7.85 o 
   9   8   7       81.80      121.64     10.80 o 
  10   8   7       16.66       36.38      9.64 o 
 -10   9   7        2.91       19.41      6.89 o 
  -9   9   7      111.96      108.53     10.57 o 
  -8   9   7       24.78       23.42      7.02 o 
  -7   9   7        2.33       12.50      6.71 o 
  -6   9   7      292.49      275.91     17.48 o 
  -5   9   7      181.38      183.91     14.72 o 
  -4   9   7        1.06       14.03      6.03 o 
  -3   9   7       74.62       79.14     10.58 o 
  -2   9   7      499.81      474.14     13.90 o 
  -1   9   7      123.49      134.72     10.45 o 
   0   9   7      353.85      328.97     11.37 o 
   1   9   7      165.72      175.34     11.49 o 
   2   9   7       61.38       67.71      8.98 o 
   3   9   7       39.63       50.94      8.69 o 
   4   9   7        4.63        2.38      7.24 o 
   5   9   7        1.11       -8.81      8.81 o 
   6   9   7       28.56       36.76     10.92 o 
   7   9   7       11.47        2.70      7.35 o 
   8   9   7       38.27       51.81      8.86 o 
  -9  10   7        3.49       16.17     12.77 o 
  -8  10   7        0.94        7.34      7.77 o 
  -7  10   7      215.21      188.25     18.80 o 
  -6  10   7      594.87      554.06     17.34 o 
  -5  10   7      303.29      302.31     12.81 o 
  -4  10   7       34.31       51.58      8.52 o 
  -3  10   7       90.97       83.09      9.37 o 
  -2  10   7       97.33       98.77      9.14 o 
  -1  10   7      641.32      656.68     17.77 o 
   0  10   7      798.88      740.49     20.83 o 
   1  10   7       59.24       54.79      9.46 o 
   2  10   7       65.68       74.79     12.14 o 
   3  10   7       16.51       39.71      8.56 o 
   4  10   7       60.86       76.78      9.47 o 
   5  10   7        0.29       10.00      7.77 o 
   6  10   7        1.15       15.32      8.09 o 
   7  10   7       14.35       19.41     10.02 o 
  -7  11   7       50.82       65.51     10.26 o 
  -6  11   7       32.07       60.07      9.55 o 
  -5  11   7      126.89      117.40     11.17 o 
  -4  11   7       47.82       52.99      8.92 o 
  -3  11   7       31.73       18.22      8.08 o 
  -2  11   7      315.93      312.17     22.71 o 
  -1  11   7        8.04        7.53     14.12 o 
   0  11   7        8.09       18.50      8.08 o 
   1  11   7        0.06       12.67      8.10 o 
   2  11   7       13.62       30.40      8.66 o 
   3  11   7       75.56       67.65      9.93 o 
   4  11   7        0.76       12.12      8.33 o 
   5  11   7        3.92       20.93     13.48 o 
  -3  12   7        1.94        2.67      9.75 o 
  -2  12   7        7.57       17.32     11.51 o 
  -1  12   7       22.06        3.24     11.36 o 
   0  12   7       16.17       13.49     10.76 o 
   1  12   7       13.28       23.14      9.29 o 
 -14   0   8      109.27      113.21     22.98 o 
 -12   0   8       55.09       52.76     12.24 o 
 -10   0   8     1046.73      980.50     36.07 o 
  -8   0   8       30.67       43.01      7.31 o 
  -6   0   8     2747.62     2693.19     30.27 o 
  -4   0   8     8153.82     9038.38     63.42 o 
  -2   0   8     1188.29     1291.56     18.27 o 
   0   0   8     1384.67     1375.06     20.32 o 
   2   0   8      206.03      196.63      8.48 o 
   4   0   8      539.08      524.21     14.22 o 
   6   0   8      768.34      706.87     15.90 o 
   8   0   8     5876.38     5690.55     70.28 o 
  10   0   8      118.81      148.45     16.30 o 
  12   0   8      321.10      339.84     31.07 o 
 -15   1   8      132.79      136.62     13.30 o 
 -14   1   8     1042.54      991.05     34.80 o 
 -13   1   8       10.58       11.44      7.36 o 
 -12   1   8      937.09      916.66     22.42 o 
 -11   1   8      168.50      149.92     10.31 o 
 -10   1   8       12.79       20.67      6.68 o 
  -9   1   8        4.51       -4.80      4.80 o 
  -8   1   8       87.60       92.84      6.54 o 
  -7   1   8      194.99      172.03      7.42 o 
  -6   1   8        3.34       -3.84      3.84 o 
  -5   1   8       20.89       21.00      4.68 o 
  -4   1   8     1443.27     1561.66     17.42 o 
  -3   1   8     1389.13     1392.49     12.87 o 
  -2   1   8     8888.34     9511.45     46.85 o 
  -1   1   8      207.11      201.57      5.57 o 
   0   1   8      186.27      171.49      5.36 o 
   1   1   8       22.29       26.77      3.96 o 
   2   1   8      307.41      301.87      7.28 o 
   3   1   8     1056.03     1087.94     15.54 o 
   4   1   8      415.33      417.67      8.60 o 
   5   1   8       50.45       45.45      5.06 o 
   6   1   8      280.16      262.48      7.97 o 
   7   1   8        0.02        1.13      4.60 o 
   8   1   8       41.32       51.77      6.57 o 
   9   1   8       34.15       35.29      7.05 o 
  10   1   8       32.96       27.30      7.40 o 
  11   1   8       10.88       13.67      9.82 o 
  12   1   8      366.69      377.91     23.47 o 
  13   1   8       75.34       91.36     20.11 o 
 -15   2   8       47.92       62.48     13.21 o 
 -14   2   8       76.98       94.10     11.66 o 
 -13   2   8       86.08      115.59     12.03 o 
 -12   2   8      561.19      515.23     17.27 o 
 -11   2   8        0.19        8.31      5.61 o 
 -10   2   8       19.90       19.40      5.65 o 
  -9   2   8        8.09        6.01      5.21 o 
  -8   2   8      153.17      153.29      7.85 o 
  -7   2   8       12.91       16.92      4.59 o 
  -6   2   8        0.61       -3.52      3.99 o 
  -5   2   8      174.55      175.28      7.11 o 
  -4   2   8      331.07      383.91      9.40 o 
  -3   2   8       34.80       32.02      4.52 o 
  -2   2   8     2705.18     2746.27     26.93 o 
  -1   2   8      363.16      360.92      7.07 o 
   0   2   8       12.56       18.54      3.60 o 
   1   2   8      462.70      425.98      7.91 o 
   2   2   8      319.32      305.51      7.09 o 
   3   2   8      101.29       90.97      4.60 o 
   4   2   8       20.71       23.06      3.74 o 
   5   2   8      137.20      124.22      5.55 o 
   6   2   8      105.37      105.87      7.02 o 
   7   2   8      472.28      451.44     14.50 o 
   8   2   8      367.72      349.20     12.73 o 
   9   2   8       21.93       39.70      7.12 o 
  10   2   8       10.67       14.57      6.86 o 
  11   2   8        0.00       13.17      6.85 o 
  12   2   8       26.43       58.12     19.62 o 
  13   2   8       37.82       20.18     11.45 o 
 -14   3   8      191.66      178.46     30.21 o 
 -13   3   8       12.63        2.20     10.07 o 
 -12   3   8       36.91       35.64      7.52 o 
 -11   3   8      202.83      182.98     10.96 o 
 -10   3   8        6.28       19.81      5.60 o 
  -9   3   8        1.78       -5.14      5.14 o 
  -8   3   8       34.78       38.57      5.81 o 
  -7   3   8       98.94      106.59      6.78 o 
  -6   3   8      141.11      143.56      7.06 o 
  -5   3   8      615.16      592.29     12.28 o 
  -4   3   8       18.59       14.27      4.50 o 
  -3   3   8       16.74       18.62      5.97 o 
  -2   3   8       34.68       32.89      3.69 o 
  -1   3   8        0.05        3.49      3.43 o 
   0   3   8      472.22      481.82      8.56 o 
   1   3   8      135.02      164.21      6.98 o 
   2   3   8      234.77      221.97      8.56 o 
   3   3   8        0.03        3.02      3.98 o 
   4   3   8       70.10       86.88      6.04 o 
   5   3   8      584.13      512.03     11.64 o 
   6   3   8        1.75        6.27      6.25 o 
   7   3   8      963.75      917.71     22.13 o 
   8   3   8        2.89       -6.96      7.25 o 
   9   3   8       18.79       18.52      9.28 o 
  10   3   8        6.53       14.89      7.70 o 
  11   3   8        1.06       -0.65      7.21 o 
  12   3   8        0.11      -10.74     13.82 o 
 -14   4   8       97.94      113.75     11.82 o 
 -13   4   8        9.34        2.02      9.61 o 
 -12   4   8      216.54      211.86     12.15 o 
 -11   4   8        0.24        2.30      6.41 o 
 -10   4   8      117.64      115.67      9.14 o 
  -9   4   8       93.90       99.83      7.49 o 
  -8   4   8     1096.67     1073.90     18.70 o 
  -7   4   8      856.02      847.73     16.09 o 
  -6   4   8        7.82        1.91      4.48 o 
  -5   4   8       85.70       52.45      5.63 o 
  -4   4   8      681.88      771.73     14.11 o 
  -3   4   8       26.51       37.73      4.83 o 
  -2   4   8      251.36      294.66      7.70 o 
  -1   4   8       39.35       41.30      4.77 o 
   0   4   8      183.86      203.97      6.50 o 
   1   4   8       54.87       56.05      5.39 o 
   2   4   8       19.50       26.37      4.79 o 
   3   4   8      317.40      292.32      9.14 o 
   4   4   8     1362.37     1323.39     18.29 o 
   5   4   8      531.51      513.13     11.81 o 
   6   4   8       96.75      114.37      8.99 o 
   7   4   8       52.16       41.73      7.64 o 
   8   4   8      905.24      769.20     19.35 o 
   9   4   8       37.56       47.47      9.30 o 
  10   4   8       39.56       41.16      8.01 o 
  11   4   8        6.26       25.12      8.70 o 
  12   4   8        2.61       22.13     10.23 o 
 -14   5   8        0.00        5.53      8.07 o 
 -13   5   8      277.62      276.23     14.03 o 
 -12   5   8       70.59       73.32      8.86 o 
 -11   5   8        0.85       19.74      6.79 o 
 -10   5   8       93.86       79.66      8.12 o 
  -9   5   8        2.66       14.28     10.60 o 
  -8   5   8       68.16       88.68      6.97 o 
  -7   5   8        0.42       -4.73      4.73 o 
  -6   5   8       20.43       21.82      8.31 o 
  -5   5   8      114.34      123.12      7.10 o 
  -4   5   8     1028.37      944.04     16.22 o 
  -3   5   8        0.36        7.43      3.99 o 
  -2   5   8       63.97       66.52      5.11 o 
  -1   5   8      950.86     1050.40     14.53 o 
   0   5   8      113.47      115.65      9.09 o 
   1   5   8      145.50      147.92      7.47 o 
   2   5   8       57.72       74.41      6.94 o 
   3   5   8       11.45       21.39      5.33 o 
   4   5   8        5.90        0.82      6.73 o 
   5   5   8      492.94      481.37     15.26 o 
   6   5   8      830.22      804.21     19.45 o 
   7   5   8        1.04       10.87      6.75 o 
   8   5   8       44.13       47.04      8.16 o 
   9   5   8      160.73      148.23     11.03 o 
  10   5   8      269.31      261.83     13.57 o 
  11   5   8       32.30       31.99      8.03 o 
 -13   6   8        0.02       19.60      7.51 o 
 -12   6   8      211.33      173.04     16.16 o 
 -11   6   8        2.39       18.31     13.51 o 
 -10   6   8       18.83       14.12      7.43 o 
  -9   6   8        1.99       12.97      6.23 o 
  -8   6   8      206.64      197.12     10.56 o 
  -7   6   8       10.14       14.25      5.34 o 
  -6   6   8       35.38       19.15      5.60 o 
  -5   6   8       13.98       14.73      5.28 o 
  -4   6   8        7.21        9.93      5.21 o 
  -3   6   8      296.43      276.86      8.57 o 
  -2   6   8      335.36      328.19     13.28 o 
  -1   6   8       84.17       95.18      6.04 o 
   0   6   8      153.85      141.50      8.14 o 
   1   6   8      315.67      337.23     11.87 o 
   2   6   8       50.38       58.22      6.68 o 
   3   6   8      320.38      289.53     18.82 o 
   4   6   8       76.09       77.62     10.21 o 
   5   6   8       39.26       36.48      8.22 o 
   6   6   8       44.20       49.43      8.32 o 
   7   6   8        4.37       10.39      6.98 o 
   8   6   8        5.89       15.73      7.90 o 
   9   6   8       11.24       27.95      9.09 o 
  10   6   8       92.51      109.38     10.43 o 
  11   6   8      162.16      165.81     14.39 o 
 -12   7   8       89.01      120.34     17.69 o 
 -11   7   8       23.10       22.76      9.43 o 
 -10   7   8        0.38        6.45      6.58 o 
  -9   7   8        0.05       10.92      6.18 o 
  -8   7   8        0.20       12.90      5.98 o 
  -7   7   8      308.69      308.51     12.91 o 
  -6   7   8       68.17       63.78      6.31 o 
  -5   7   8        4.77       11.05      5.81 o 
  -4   7   8       54.58       55.04      6.41 o 
  -3   7   8      323.56      299.24     10.74 o 
  -2   7   8       16.07       16.35      5.07 o 
  -1   7   8        5.48       15.05      6.06 o 
   0   7   8       96.61      101.53      7.71 o 
   1   7   8      110.63      115.48      8.07 o 
   2   7   8        0.55       18.05      8.09 o 
   3   7   8      189.32      204.91     11.64 o 
   4   7   8       70.26       67.31      8.97 o 
   5   7   8       16.32       15.37      7.64 o 
   6   7   8      137.49      132.77     10.83 o 
   7   7   8      182.57      192.05     16.03 o 
   8   7   8        3.99       -6.97      6.97 o 
   9   7   8        0.80       -4.69      7.22 o 
  10   7   8        0.81        6.08      7.53 o 
 -11   8   8      645.62      591.53     21.43 o 
 -10   8   8      114.19      118.12      9.97 o 
  -9   8   8      249.03      259.87     13.33 o 
  -8   8   8      249.40      263.94     13.08 o 
  -7   8   8       52.76       76.67     10.60 o 
  -6   8   8       43.20       60.66     16.40 o 
  -5   8   8      208.36      220.64     11.76 o 
  -4   8   8      548.17      527.85     14.14 o 
  -3   8   8      751.44      653.61     18.64 o 
  -2   8   8      434.88      395.40     14.08 o 
  -1   8   8      728.99      670.94     15.52 o 
   0   8   8       16.70        9.25      5.56 o 
   1   8   8       94.98      106.12      9.63 o 
   2   8   8      112.94       88.03     11.55 o 
   3   8   8      119.08      105.81     11.04 o 
   4   8   8      867.03      742.61     20.45 o 
   5   8   8      216.34      225.14     12.93 o 
   6   8   8        5.09       13.78      8.16 o 
   7   8   8        5.02        9.46      7.94 o 
   8   8   8        0.01        7.72      7.54 o 
   9   8   8      386.03      445.56     18.25 o 
 -10   9   8        8.03       30.74      9.64 o 
  -9   9   8      123.56      140.90     10.84 o 
  -8   9   8      623.27      560.82     21.07 o 
  -7   9   8        3.27        7.54      8.48 o 
  -6   9   8      616.01      592.93     18.58 o 
  -5   9   8      987.21      933.09     20.96 o 
  -4   9   8      187.28      164.74     16.68 o 
  -3   9   8      139.89      143.12     11.14 o 
  -2   9   8      335.66      295.63     12.82 o 
  -1   9   8      328.87      289.83     11.76 o 
   0   9   8       84.07       92.61      9.87 o 
   1   9   8      411.29      380.70     15.42 o 
   2   9   8      142.62      166.68     12.51 o 
   3   9   8        1.51        6.52      7.37 o 
   4   9   8      605.93      560.73     18.88 o 
   5   9   8        0.71        8.59      7.23 o 
   6   9   8      151.16      127.09     11.06 o 
   7   9   8      112.74      157.25     12.05 o 
   8   9   8       77.23      110.85     12.19 o 
  -8  10   8      314.00      331.08     16.79 o 
  -7  10   8       45.61       77.87     10.13 o 
  -6  10   8      362.52      358.25     31.33 o 
  -5  10   8      111.27      116.18     11.43 o 
  -4  10   8       26.72       37.67     10.78 o 
  -3  10   8      114.31      123.15     10.86 o 
  -2  10   8      270.80      280.23     13.57 o 
  -1  10   8       23.80       26.99     14.40 o 
   0  10   8       94.34       80.85      9.95 o 
   1  10   8        2.31       10.85      8.01 o 
   2  10   8       34.79       52.97      9.45 o 
   3  10   8       20.97       21.62      8.65 o 
   4  10   8      181.07      185.02     12.50 o 
   5  10   8        0.64        4.99      8.06 o 
   6  10   8        0.11       12.16      7.58 o 
  -6  11   8      160.19      159.03     12.87 o 
  -5  11   8       69.73       88.17     12.90 o 
  -4  11   8        0.35       13.33      9.00 o 
  -3  11   8        0.65        9.66     13.36 o 
  -2  11   8        3.45       24.14     11.65 o 
  -1  11   8       25.54       41.31     17.25 o 
   0  11   8       31.73       45.15     10.60 o 
   1  11   8      130.63      135.05     11.71 o 
   2  11   8       10.82       11.00     12.26 o 
   3  11   8       34.82       38.02      9.12 o 
   4  11   8       74.36       96.60     10.57 o 
 -15   0   9        1.16       -4.04     12.56 o 
 -13   0   9      166.19      163.85     22.98 o 
 -11   0   9      540.17      508.58     32.98 o 
  -9   0   9      276.27      245.78     15.86 o 
  -7   0   9      566.75      584.07     14.40 o 
  -5   0   9       32.34       40.37      9.21 o 
  -3   0   9     4657.10     4762.38     41.36 o 
  -1   0   9     4123.24     4130.41     53.96 o 
   1   0   9      978.02     1035.00     18.16 o 
   3   0   9      513.08      542.69     14.46 o 
   5   0   9       51.60       41.36      7.22 o 
   7   0   9       66.44       58.91     11.78 o 
   9   0   9      898.56      875.02     31.15 o 
  11   0   9      121.07      166.83     24.05 o 
 -15   1   9        0.17        2.57     19.92 o 
 -14   1   9      431.94      462.00     20.73 o 
 -13   1   9       45.99       46.79      9.01 o 
 -12   1   9      583.53      547.38     17.89 o 
 -11   1   9      211.65      193.84     11.15 o 
 -10   1   9      139.88      137.00      9.32 o 
  -9   1   9       30.88       19.37      7.40 o 
  -8   1   9      369.69      360.53     10.79 o 
  -7   1   9      622.68      643.42     13.36 o 
  -6   1   9      480.59      474.34     11.00 o 
  -5   1   9      191.47      179.54      7.01 o 
  -4   1   9        0.17       -1.61      3.82 o 
  -3   1   9     4012.85     4203.47     26.71 o 
  -2   1   9     7806.74     8042.62     62.58 o 
  -1   1   9      463.96      465.95      8.37 o 
   0   1   9      186.47      199.15      6.11 o 
   1   1   9      349.11      375.21      7.99 o 
   2   1   9      439.95      428.56      8.75 o 
   3   1   9     1579.46     1628.91     17.37 o 
   4   1   9        3.91        8.19      4.19 o 
   5   1   9       52.97       65.31      5.44 o 
   6   1   9      126.34      122.52      6.81 o 
   7   1   9     1134.18     1117.14     18.08 o 
   8   1   9       46.08       45.85      6.52 o 
   9   1   9      734.14      695.22     19.14 o 
  10   1   9      513.96      485.39     20.20 o 
  11   1   9       52.71       82.22     12.03 o 
  12   1   9      154.83      164.60     42.24 o 
 -15   2   9        1.47       10.68     10.16 o 
 -14   2   9      371.52      349.61     18.88 o 
 -13   2   9       11.44       26.43      9.19 o 
 -12   2   9      294.86      284.88     13.61 o 
 -11   2   9      215.61      228.97     11.97 o 
 -10   2   9        4.46        3.53      5.95 o 
  -9   2   9        5.98       -2.92      4.89 o 
  -8   2   9     1003.87      940.59     17.23 o 
  -7   2   9      129.30      142.99      7.60 o 
  -6   2   9      141.72      135.95      7.21 o 
  -5   2   9        0.88        1.09      4.19 o 
  -4   2   9      593.12      561.64     11.42 o 
  -3   2   9      880.85      882.48     13.80 o 
  -2   2   9     1935.79     1902.53     16.80 o 
  -1   2   9     2827.34     2795.49     21.43 o 
   0   2   9      429.52      397.93      8.02 o 
   1   2   9      415.80      491.80     13.11 o 
   2   2   9      136.29      131.03      5.52 o 
   3   2   9     1025.10     1091.94     13.83 o 
   4   2   9      425.65      416.16      8.78 o 
   5   2   9       82.93       81.23      6.35 o 
   6   2   9       37.21       44.62      6.09 o 
   7   2   9       76.39       74.09      6.61 o 
   8   2   9       17.52       17.46      7.43 o 
   9   2   9      605.41      564.88     18.95 o 
  10   2   9      136.45      134.74     10.38 o 
  11   2   9       25.44       38.19      7.96 o 
  12   2   9        2.54       52.35     15.75 o 
 -14   3   9        7.49       27.75      8.77 o 
 -13   3   9      121.76      124.87     15.14 o 
 -12   3   9      197.29      137.85     13.05 o 
 -11   3   9      248.44      250.54     12.46 o 
 -10   3   9       10.57       19.16      7.28 o 
  -9   3   9       96.00      106.21      7.36 o 
  -8   3   9      174.92      175.83      8.54 o 
  -7   3   9      121.59      135.29      7.67 o 
  -6   3   9       79.38       65.42      6.00 o 
  -5   3   9        2.44        1.96      4.31 o 
  -4   3   9      582.65      634.51     14.43 o 
  -3   3   9      485.53      481.09     12.58 o 
  -2   3   9       31.68       22.76      3.79 o 
  -1   3   9       28.49       32.93      3.97 o 
   0   3   9       88.48      106.89      5.14 o 
   1   3   9       30.04       22.29      4.28 o 
   2   3   9      717.76      730.16     10.38 o 
   3   3   9      127.55      152.83      8.35 o 
   4   3   9      167.65      179.95      7.89 o 
   5   3   9        2.25       -0.68      5.00 o 
   6   3   9      212.08      202.78      8.56 o 
   7   3   9      217.43      209.08     10.57 o 
   8   3   9      420.47      369.62     17.85 o 
   9   3   9      183.57      151.76     11.20 o 
  10   3   9       60.79       79.99      9.55 o 
  11   3   9       10.08       13.72      7.63 o 
  12   3   9       72.18       96.69     10.72 o 
 -14   4   9       30.29       41.54     23.71 o 
 -13   4   9       74.54       89.19     10.93 o 
 -12   4   9       17.37       19.62      7.88 o 
 -11   4   9       37.01       47.26      7.86 o 
 -10   4   9       83.48       84.28     12.90 o 
  -9   4   9       15.93       24.53      5.59 o 
  -8   4   9       62.16       52.01      6.22 o 
  -7   4   9       23.87       15.53      5.62 o 
  -6   4   9       10.38       12.76      4.84 o 
  -5   4   9       54.62       47.24      5.87 o 
  -4   4   9      152.10      155.19      7.46 o 
  -3   4   9       49.98       35.74      5.00 o 
  -2   4   9        0.01        2.53      3.60 o 
  -1   4   9       68.12       88.60      5.34 o 
   0   4   9      151.37      161.58      6.20 o 
   1   4   9       52.24       51.60      5.89 o 
   2   4   9       85.07       78.84      6.93 o 
   3   4   9      326.42      314.71      9.95 o 
   4   4   9      123.71      119.28      7.17 o 
   5   4   9       26.72       27.62      6.77 o 
   6   4   9       58.53       67.62     11.61 o 
   7   4   9      599.32      575.41     16.64 o 
   8   4   9        0.53       -3.04      6.27 o 
   9   4   9       33.64       27.37      7.64 o 
  10   4   9        0.89        6.17      7.62 o 
  11   4   9       35.99       38.55     11.12 o 
 -13   5   9       14.58       16.38     11.44 o 
 -12   5   9      134.44      170.76     11.55 o 
 -11   5   9        0.26        9.40      7.68 o 
 -10   5   9      473.17      463.08     16.40 o 
  -9   5   9      624.57      601.33     17.98 o 
  -8   5   9      303.33      273.80     10.49 o 
  -7   5   9      633.99      592.79     14.36 o 
  -6   5   9      545.74      482.46     14.22 o 
  -5   5   9       26.90       26.61      5.47 o 
  -4   5   9        2.70       14.93      5.16 o 
  -3   5   9      275.47      279.16      9.70 o 
  -2   5   9        7.38        8.34      4.41 o 
  -1   5   9       70.94       75.97      6.49 o 
   0   5   9        0.09        1.16      4.92 o 
   1   5   9      101.81       89.34      6.83 o 
   2   5   9      780.55      782.64     15.29 o 
   3   5   9      548.31      474.45     12.35 o 
   4   5   9        7.58       15.51      6.79 o 
   5   5   9       27.14       34.89      9.26 o 
   6   5   9      175.39      188.48     10.90 o 
   7   5   9       49.73       71.25     10.54 o 
   8   5   9      305.49      291.61     13.62 o 
   9   5   9       41.18       54.50      8.35 o 
  10   5   9      148.40      154.94     16.88 o 
  11   5   9       53.69       52.74     10.11 o 
 -13   6   9       77.34       87.37     12.37 o 
 -12   6   9      109.63      115.22     10.13 o 
 -11   6   9      355.01      358.03     15.36 o 
 -10   6   9     1092.72     1011.76     24.54 o 
  -9   6   9     1893.95     1725.95     30.97 o 
  -8   6   9       30.26       33.04      6.69 o 
  -7   6   9     2056.21     1885.90     28.61 o 
  -6   6   9       17.13       19.91      5.52 o 
  -5   6   9      714.99      649.43     15.28 o 
  -4   6   9      138.60      140.33      7.97 o 
  -3   6   9       95.99       90.74      7.90 o 
  -2   6   9        0.00       -0.96      4.48 o 
  -1   6   9       22.04       16.26      5.89 o 
   0   6   9       35.32       33.41      6.75 o 
   1   6   9     1547.72     1484.66     21.71 o 
   2   6   9      876.88      843.51     22.79 o 
   3   6   9     1466.88     1386.09     25.03 o 
   4   6   9        3.60       20.23      6.93 o 
   5   6   9      183.39      178.64     10.76 o 
   6   6   9       67.81       50.01      8.21 o 
   7   6   9       13.53       14.30      7.14 o 
   8   6   9      272.29      243.57     13.19 o 
   9   6   9       13.50       17.80      7.96 o 
  10   6   9       19.12       17.46      9.87 o 
 -12   7   9      129.95      141.12     22.71 o 
 -11   7   9      327.17      331.31     15.59 o 
 -10   7   9        1.62       20.26     10.28 o 
  -9   7   9       45.94       35.65     12.19 o 
  -8   7   9      375.90      358.14     14.41 o 
  -7   7   9      234.76      253.72     12.76 o 
  -6   7   9       24.25       24.62      5.59 o 
  -5   7   9       12.54       24.18      8.33 o 
  -4   7   9      316.06      317.96     11.29 o 
  -3   7   9      680.28      646.99     15.11 o 
  -2   7   9        3.35       -2.38      6.26 o 
  -1   7   9       58.24       77.44      7.57 o 
   0   7   9      192.76      161.56     10.11 o 
   1   7   9      512.72      479.63     13.44 o 
   2   7   9      880.91      883.15     20.68 o 
   3   7   9      462.70      442.83     20.02 o 
   4   7   9     1695.63     1624.33     28.90 o 
   5   7   9        0.29        5.43      6.94 o 
   6   7   9       19.27       22.97      7.92 o 
   7   7   9       29.04       37.16      8.35 o 
   8   7   9      129.04      135.12     11.41 o 
   9   7   9       89.80       85.69      9.69 o 
 -11   8   9       74.91       89.07      9.55 o 
 -10   8   9       25.27       45.64      7.75 o 
  -9   8   9       28.90       44.56      8.19 o 
  -8   8   9      252.69      260.57     13.53 o 
  -7   8   9       10.79       12.28      6.00 o 
  -6   8   9       71.15       82.39     12.65 o 
  -5   8   9       92.28      104.47      7.95 o 
  -4   8   9       27.69       33.81     10.19 o 
  -3   8   9       12.31       20.82      6.76 o 
  -2   8   9      274.65      252.92     12.80 o 
  -1   8   9       38.55       55.50     11.13 o 
   0   8   9      163.19      167.53      9.59 o 
   1   8   9      109.08      127.22     10.06 o 
   2   8   9        2.06        6.44      8.49 o 
   3   8   9        0.04       13.16      9.45 o 
   4   8   9      217.93      238.78     13.29 o 
   5   8   9        3.65        9.86      7.87 o 
   6   8   9        6.94        5.42     10.61 o 
   7   8   9       49.25       58.30      9.18 o 
   8   8   9       60.52       89.70     12.50 o 
 -10   9   9       53.76       49.62      8.34 o 
  -9   9   9        9.33       15.62      8.51 o 
  -8   9   9       23.38       55.03      9.52 o 
  -7   9   9        0.01       15.94      7.89 o 
  -6   9   9       29.04       41.64      9.71 o 
  -5   9   9       34.65       42.07      8.51 o 
  -4   9   9        0.00       11.75      7.83 o 
  -3   9   9      109.69      113.07      9.67 o 
  -2   9   9      408.21      365.68     14.12 o 
  -1   9   9      476.14      456.15     19.85 o 
   0   9   9        0.56        0.73     10.14 o 
   1   9   9        4.52       22.68     12.84 o 
   2   9   9      168.54      173.81     14.53 o 
   3   9   9       13.71       10.80      9.80 o 
   4   9   9       46.87       55.08     11.89 o 
   5   9   9      263.21      272.67     14.46 o 
   6   9   9      146.03      129.63     11.19 o 
   7   9   9      141.92      175.21     12.60 o 
  -8  10   9       65.01       87.41     11.61 o 
  -7  10   9      566.09      540.41     31.82 o 
  -6  10   9        7.54       32.35     22.67 o 
  -5  10   9      121.61      134.50     13.91 o 
  -4  10   9        0.04       14.61     15.82 o 
  -3  10   9       46.63       58.95      7.85 o 
  -2  10   9      200.93      184.41     12.25 o 
  -1  10   9      405.09      377.36     19.99 o 
   0  10   9       92.13      110.87     19.32 o 
   1  10   9      186.00      174.29     12.57 o 
   2  10   9        0.21       -3.88      8.94 o 
   3  10   9      117.83      133.76     11.78 o 
   4  10   9       42.29       65.20      9.75 o 
   5  10   9       44.21       53.60     10.41 o 
  -5  11   9        0.88       20.30     12.44 o 
  -4  11   9        0.78       20.80      8.11 o 
  -3  11   9      352.29      330.91     18.01 o 
  -2  11   9      295.89      284.02     21.99 o 
  -1  11   9      121.44      130.53     22.60 o 
   0  11   9        0.21       -2.76     12.14 o 
   1  11   9      352.19      392.38     19.81 o 
   2  11   9        1.11        9.44     12.10 o 
   3  11   9        4.47       -0.15      8.02 o 
 -14   0  10      286.37      247.46     23.51 o 
 -12   0  10      297.54      274.37     18.98 o 
 -10   0  10       73.83       93.09     17.24 o 
  -8   0  10      811.18      895.34     27.45 o 
  -6   0  10       43.22       42.28      9.27 o 
  -4   0  10     2167.22     2177.30     26.68 o 
  -2   0  10      885.03      969.89     17.71 o 
   0   0  10       13.47       15.29      5.07 o 
   2   0  10      102.37       87.16      7.22 o 
   4   0  10      643.66      616.42     16.68 o 
   6   0  10       52.47       62.86      8.38 o 
   8   0  10      385.34      368.31     20.78 o 
  10   0  10      197.29      200.45     23.62 o 
  12   0  10       49.50       76.39     17.87 o 
 -14   1  10        0.57       10.48      8.70 o 
 -13   1  10      440.87      424.74     17.04 o 
 -12   1  10      164.90      162.23     17.23 o 
 -11   1  10      729.19      716.36     19.79 o 
 -10   1  10      186.36      198.77     12.44 o 
  -9   1  10       13.34        5.74      6.61 o 
  -8   1  10        0.00       -3.91      5.73 o 
  -7   1  10      123.29      123.06     10.23 o 
  -6   1  10        0.00        1.49      4.41 o 
  -5   1  10        0.47       -1.34      4.28 o 
  -4   1  10     1205.34     1221.72     12.92 o 
  -3   1  10     5980.19     6267.08     36.18 o 
  -2   1  10       85.46       90.79      4.95 o 
  -1   1  10     1645.23     1695.60     16.78 o 
   0   1  10      770.27      726.09     11.55 o 
   1   1  10       16.03       15.01      3.85 o 
   2   1  10      568.22      573.32     11.95 o 
   3   1  10      231.94      235.72      7.50 o 
   4   1  10      144.59      144.72      6.71 o 
   5   1  10       79.15       62.15      5.82 o 
   6   1  10      199.07      194.06      9.41 o 
   7   1  10     1341.93     1295.71     21.42 o 
   8   1  10      315.49      313.86     11.98 o 
   9   1  10      451.07      421.65     18.92 o 
  10   1  10       28.61       38.77      8.64 o 
  11   1  10        5.96       21.15      9.93 o 
  12   1  10       51.23       59.12     11.81 o 
 -14   2  10       33.19       40.58     10.06 o 
 -13   2  10      782.34      735.66     26.69 o 
 -12   2  10       26.19       35.47      7.60 o 
 -11   2  10      196.09      197.66     11.45 o 
 -10   2  10       63.94       84.87      8.40 o 
  -9   2  10        0.18        2.89      5.55 o 
  -8   2  10      122.61      119.85      7.55 o 
  -7   2  10        0.01       -1.30      4.91 o 
  -6   2  10        5.87        8.93      5.21 o 
  -5   2  10       70.81       69.65      7.09 o 
  -4   2  10       66.01       66.40      5.79 o 
  -3   2  10     3625.88     3663.33     39.24 o 
  -2   2  10      308.75      306.69      7.84 o 
  -1   2  10      456.14      488.53     10.33 o 
   0   2  10      509.24      469.36      9.21 o 
   1   2  10       13.60       10.35      3.83 o 
   2   2  10      456.32      452.90      9.35 o 
   3   2  10       18.68       10.22      4.43 o 
   4   2  10        4.94        8.16      5.13 o 
   5   2  10       36.44       36.29      5.65 o 
   6   2  10      690.13      650.57     14.23 o 
   7   2  10      236.33      219.72      9.24 o 
   8   2  10      594.44      556.98     17.39 o 
   9   2  10      646.06      616.93     18.98 o 
  10   2  10       78.06       91.91     13.70 o 
  11   2  10        1.68        2.10     14.70 o 
 -14   3  10       95.39       87.44     14.45 o 
 -13   3  10        0.50       13.77      8.42 o 
 -12   3  10       14.32       11.49     11.69 o 
 -11   3  10       17.99       39.46      7.57 o 
 -10   3  10      207.56      218.92     11.48 o 
  -9   3  10       23.65       21.87      5.72 o 
  -8   3  10      554.13      503.93     13.47 o 
  -7   3  10      153.90      136.27      7.94 o 
  -6   3  10       76.69       62.83      6.19 o 
  -5   3  10        1.04       -1.04      4.51 o 
  -4   3  10     1238.05     1225.20     25.44 o 
  -3   3  10      299.68      303.33      9.36 o 
  -2   3  10       39.93       44.41      4.53 o 
  -1   3  10      505.12      490.16      9.45 o 
   0   3  10      289.09      262.16      7.50 o 
   1   3  10       77.29       81.33      5.23 o 
   2   3  10       98.68       85.15      6.51 o 
   3   3  10      342.15      328.57     12.30 o 
   4   3  10      241.04      228.13      8.93 o 
   5   3  10        1.08        1.80      4.88 o 
   6   3  10      615.28      593.41     13.73 o 
   7   3  10       14.20       22.22      9.39 o 
   8   3  10      203.43      194.33     10.77 o 
   9   3  10      236.83      236.87     15.46 o 
  10   3  10       15.38       24.99      8.07 o 
  11   3  10       20.53       19.45      9.18 o 
 -14   4  10      667.66      584.30     24.10 o 
 -13   4  10      321.87      294.35     16.94 o 
 -12   4  10       37.76       40.49      9.59 o 
 -11   4  10       94.66       95.33     10.54 o 
 -10   4  10      248.60      268.53     11.25 o 
  -9   4  10      457.02      430.55     13.18 o 
  -8   4  10      172.37      178.68      9.10 o 
  -7   4  10     1096.34     1039.21     18.82 o 
  -6   4  10      549.75      480.31     12.78 o 
  -5   4  10       87.51       97.19      7.10 o 
  -4   4  10      826.66      753.87     14.98 o 
  -3   4  10      605.27      647.30     15.82 o 
  -2   4  10       43.84       43.24      4.90 o 
  -1   4  10      572.99      557.02     10.58 o 
   0   4  10      560.33      536.51     10.29 o 
   1   4  10      831.07      784.79     15.48 o 
   2   4  10      551.87      518.99     13.07 o 
   3   4  10      596.93      605.32     13.56 o 
   4   4  10       21.40       22.62      7.74 o 
   5   4  10       39.03       43.14      7.28 o 
   6   4  10     1265.65     1197.68     23.24 o 
   7   4  10       27.49       23.97      6.86 o 
   8   4  10       36.97       36.21      7.39 o 
   9   4  10        2.31        2.49      7.08 o 
  10   4  10      261.14      246.26     14.42 o 
  11   4  10      139.79      154.02     12.51 o 
 -13   5  10       43.45       51.40     13.67 o 
 -12   5  10      336.22      328.93     17.72 o 
 -11   5  10        1.32       -4.03      7.99 o 
 -10   5  10       27.42       37.64      8.75 o 
  -9   5  10        3.26        3.55      5.76 o 
  -8   5  10      759.15      762.81     19.86 o 
  -7   5  10      165.68      158.32      8.80 o 
  -6   5  10       18.33       28.90      5.66 o 
  -5   5  10       84.73       82.29      6.85 o 
  -4   5  10        9.21        7.08      5.09 o 
  -3   5  10      659.77      617.00     13.84 o 
  -2   5  10      102.39      117.90      8.93 o 
  -1   5  10        0.65       -0.55      4.85 o 
   0   5  10       16.10       17.57      5.47 o 
   1   5  10      115.13      118.26      7.88 o 
   2   5  10      514.31      453.58     12.58 o 
   3   5  10       53.32       47.52      6.33 o 
   4   5  10       71.01       68.99     11.47 o 
   5   5  10      893.30      816.59     22.30 o 
   6   5  10        3.34       14.59      6.49 o 
   7   5  10      677.94      545.19     17.41 o 
   8   5  10       34.35       39.57     13.13 o 
   9   5  10      243.80      237.25     13.15 o 
  10   5  10        0.80       11.29      9.06 o 
 -12   6  10       16.85       26.88      7.78 o 
 -11   6  10       17.45       42.95      9.31 o 
 -10   6  10        6.57       25.44      7.39 o 
  -9   6  10      137.10      133.94      9.78 o 
  -8   6  10      103.58      103.08      7.75 o 
  -7   6  10       27.27       35.55      6.12 o 
  -6   6  10        3.86       -1.81      5.18 o 
  -5   6  10        0.03        0.61      4.88 o 
  -4   6  10       64.38       73.88      6.82 o 
  -3   6  10      442.83      415.61     12.17 o 
  -2   6  10       14.68       18.45      6.99 o 
  -1   6  10      186.81      172.00      9.30 o 
   0   6  10       14.01        8.89      5.91 o 
   1   6  10      325.58      300.89     11.60 o 
   2   6  10       24.12       28.21      6.42 o 
   3   6  10        2.32        3.69      6.76 o 
   4   6  10      221.43      226.35     11.77 o 
   5   6  10      127.01      134.39     10.04 o 
   6   6  10       92.76       79.83     11.22 o 
   7   6  10       65.47       80.46      9.44 o 
   8   6  10        0.59        8.90      7.84 o 
   9   6  10      279.11      248.27     13.73 o 
  10   6  10      189.83      212.33     13.31 o 
 -12   7  10       12.51       28.94      9.31 o 
 -11   7  10      211.01      177.95     12.23 o 
 -10   7  10      435.32      422.62     17.00 o 
  -9   7  10      374.72      332.72     14.70 o 
  -8   7  10       52.66       52.47      7.52 o 
  -7   7  10      457.61      452.76     16.16 o 
  -6   7  10      206.03      173.90      9.49 o 
  -5   7  10      293.34      269.08     10.74 o 
  -4   7  10        7.89       12.61      5.86 o 
  -3   7  10       13.74       20.00      6.51 o 
  -2   7  10        6.72        0.33      6.20 o 
  -1   7  10        1.18        9.93      6.65 o 
   0   7  10      982.74      977.45     19.86 o 
   1   7  10     1053.54     1018.07     19.36 o 
   2   7  10       53.09       63.81      8.27 o 
   3   7  10      711.87      673.22     19.56 o 
   4   7  10      518.64      491.67     16.85 o 
   5   7  10      297.65      275.85     13.70 o 
   6   7  10       50.26       52.38      8.98 o 
   7   7  10       20.14       23.75      8.40 o 
   8   7  10       62.67       46.48      9.69 o 
   9   7  10       29.23       33.83      8.40 o 
 -10   8  10      140.21      140.71     11.08 o 
  -9   8  10       83.93       83.22      8.86 o 
  -8   8  10      105.83      106.07     10.60 o 
  -7   8  10       44.55       32.71      7.21 o 
  -6   8  10        6.54       21.12      6.68 o 
  -5   8  10      476.68      443.85     13.90 o 
  -4   8  10      583.95      543.48     17.47 o 
  -3   8  10       76.57       85.04      9.25 o 
  -2   8  10      191.08      167.82     10.86 o 
  -1   8  10       11.09       14.97      7.05 o 
   0   8  10      553.93      532.38     17.96 o 
   1   8  10     1418.20     1381.66     27.19 o 
   2   8  10       32.37       34.50      8.04 o 
   3   8  10      957.78      947.23     24.97 o 
   4   8  10      580.24      512.73     18.12 o 
   5   8  10        0.16       13.97      7.84 o 
   6   8  10       58.38       66.07      9.60 o 
   7   8  10       17.42       13.85      7.97 o 
   8   8  10       30.12       32.11     10.23 o 
  -9   9  10      120.16      171.86     11.80 o 
  -8   9  10        1.53       16.80     10.97 o 
  -7   9  10      931.93      858.15     23.43 o 
  -6   9  10        5.37        0.67      7.90 o 
  -5   9  10      231.36      193.40     26.64 o 
  -4   9  10        5.09       12.86      6.80 o 
  -3   9  10      525.18      512.97     17.62 o 
  -2   9  10       25.78       49.13     11.43 o 
  -1   9  10        6.64        6.08      6.71 o 
   0   9  10       59.50       71.42     11.49 o 
   1   9  10      158.83      135.76     12.69 o 
   2   9  10        3.80       14.83      9.53 o 
   3   9  10      525.21      471.05     17.77 o 
   4   9  10       10.44       22.82      8.14 o 
   5   9  10       50.51       56.39      9.31 o 
   6   9  10        7.60       11.66      8.22 o 
  -7  10  10      206.05      205.93     14.45 o 
  -6  10  10       71.34      116.83     26.20 o 
  -5  10  10        1.59       -3.04      8.01 o 
  -4  10  10       42.57       68.26     21.04 o 
  -3  10  10      131.24      159.53     12.02 o 
  -2  10  10        2.19       -2.02      7.92 o 
  -1  10  10      104.27       93.66     12.58 o 
   0  10  10       83.10       74.63     11.81 o 
   1  10  10        0.00        6.03     10.57 o 
   2  10  10       28.95       43.70     11.43 o 
   3  10  10      114.36      113.16     11.01 o 
   4  10  10       36.53       30.91      8.60 o 
  -4  11  10      133.63      150.94     16.99 o 
  -3  11  10       36.76       26.67     12.53 o 
  -2  11  10        8.67       22.76     15.85 o 
  -1  11  10       86.02       92.15     19.96 o 
   0  11  10       44.23       23.83     10.61 o 
   1  11  10      178.46      207.55     15.52 o 
 -13   0  11       42.72       32.22     11.30 o 
 -11   0  11        2.84       -1.12      9.01 o 
  -9   0  11       76.47       89.28     13.19 o 
  -7   0  11      117.40      123.43     12.34 o 
  -5   0  11       13.64        6.70     10.11 o 
  -3   0  11     3298.66     3388.17     36.25 o 
  -1   0  11      826.42      826.83     17.49 o 
   1   0  11       54.68       40.93      6.42 o 
   3   0  11     1060.93     1068.76     21.71 o 
   5   0  11       98.82       91.28      9.55 o 
   7   0  11      720.77      728.17     27.15 o 
   9   0  11      798.28      780.15     29.39 o 
  11   0  11      103.53      147.47     22.13 o 
 -14   1  11       73.10       91.22     11.72 o 
 -13   1  11       40.09       40.54      8.34 o 
 -12   1  11        0.00        9.20      7.20 o 
 -11   1  11       35.64       37.96      7.52 o 
 -10   1  11       72.45       85.16      8.31 o 
  -9   1  11       56.08       48.90      7.25 o 
  -8   1  11      310.00      308.97     12.26 o 
  -7   1  11       11.39        1.51      5.74 o 
  -6   1  11        7.46       11.99      4.96 o 
  -5   1  11      170.44      149.80      7.28 o 
  -4   1  11      390.83      387.53     10.24 o 
  -3   1  11     2787.44     2866.77     22.99 o 
  -2   1  11      102.33      109.84      5.63 o 
  -1   1  11       43.40       48.52      4.62 o 
   0   1  11      170.30      168.67      6.47 o 
   1   1  11       11.23       11.75      4.29 o 
   2   1  11       16.80       11.87      4.21 o 
   3   1  11      442.11      455.76     10.29 o 
   4   1  11      181.65      187.82      9.17 o 
   5   1  11      201.33      174.76      9.93 o 
   6   1  11      194.23      187.40      9.14 o 
   7   1  11      458.21      455.79     16.77 o 
   8   1  11      326.99      330.21     13.95 o 
   9   1  11      337.58      307.10     16.70 o 
  10   1  11       18.44       29.56      8.34 o 
  11   1  11        3.19       33.83     10.32 o 
 -14   2  11      882.15      894.67     29.38 o 
 -13   2  11       33.84       39.61      9.28 o 
 -12   2  11       85.73      106.09      9.84 o 
 -11   2  11        4.24       12.09      6.97 o 
 -10   2  11       67.93       72.00      8.11 o 
  -9   2  11       71.14       70.13      7.55 o 
  -8   2  11      177.95      162.13     11.26 o 
  -7   2  11      133.14      132.12      7.84 o 
  -6   2  11      112.86      108.25      7.00 o 
  -5   2  11      353.39      357.67     10.60 o 
  -4   2  11      751.05      781.47     14.51 o 
  -3   2  11      288.18      289.37      9.41 o 
  -2   2  11     3212.94     3193.18     25.51 o 
  -1   2  11      283.92      296.94      9.09 o 
   0   2  11      523.26      477.24      9.72 o 
   1   2  11      356.55      376.46      8.86 o 
   2   2  11      400.72      380.38      9.16 o 
   3   2  11      828.36      833.02     16.05 o 
   4   2  11        0.20        5.29      5.15 o 
   5   2  11      211.92      198.01      9.23 o 
   6   2  11      216.70      231.38     14.29 o 
   7   2  11      226.60      222.58     11.82 o 
   8   2  11      144.31      149.43     10.49 o 
   9   2  11        0.96        9.82     13.70 o 
  10   2  11       99.63       86.58     10.84 o 
  11   2  11       86.02      122.81     12.80 o 
 -14   3  11      522.42      512.08     22.64 o 
 -13   3  11       80.33       78.25     13.91 o 
 -12   3  11       46.70       41.95      9.68 o 
 -11   3  11        1.12       22.84      7.49 o 
 -10   3  11       94.46      101.19      9.20 o 
  -9   3  11      368.40      351.24     13.80 o 
  -8   3  11       25.42       37.73      5.91 o 
  -7   3  11      614.75      576.32     14.19 o 
  -6   3  11      121.36      128.05      7.70 o 
  -5   3  11        8.05       12.31      5.16 o 
  -4   3  11       30.54       33.24      5.83 o 
  -3   3  11       57.59       57.26      5.88 o 
  -2   3  11      124.91      115.21      5.85 o 
  -1   3  11      303.10      277.33      7.90 o 
   0   3  11      955.38      949.46     15.27 o 
   1   3  11       43.28       38.22      5.57 o 
   2   3  11      322.18      318.39     10.32 o 
   3   3  11      408.36      396.63     11.66 o 
   4   3  11        9.60       16.38      5.34 o 
   5   3  11      146.36      131.18      7.81 o 
   6   3  11      335.97      327.17     12.67 o 
   7   3  11      396.64      354.46     13.56 o 
   8   3  11      172.21      176.83     11.45 o 
   9   3  11        2.82        8.23      8.84 o 
  10   3  11        8.65       39.11     15.54 o 
  11   3  11       19.20        8.06     11.59 o 
 -13   4  11        2.09        6.37      8.81 o 
 -12   4  11       73.23       84.89     10.74 o 
 -11   4  11       24.48       42.29      9.15 o 
 -10   4  11      290.21      288.22     19.50 o 
  -9   4  11       27.17       34.15      6.30 o 
  -8   4  11      100.10       96.98      7.42 o 
  -7   4  11      199.67      186.82      9.12 o 
  -6   4  11      434.06      394.05     15.10 o 
  -5   4  11      191.86      183.11      8.86 o 
  -4   4  11       68.49       62.27      7.18 o 
  -3   4  11      224.08      237.63      9.26 o 
  -2   4  11      160.83      164.71      7.94 o 
  -1   4  11       66.94       69.27      6.66 o 
   0   4  11       89.62       84.16      6.98 o 
   1   4  11        0.27        0.67      7.56 o 
   2   4  11       57.53       64.89      6.70 o 
   3   4  11       11.59        3.64      5.15 o 
   4   4  11      556.06      498.18     13.94 o 
   5   4  11      991.63      937.78     23.59 o 
   6   4  11        8.00       13.92      6.46 o 
   7   4  11       16.23       14.56      6.90 o 
   8   4  11      181.81      162.01     11.86 o 
   9   4  11        0.06        9.58      8.04 o 
  10   4  11        4.45        8.42     13.69 o 
 -13   5  11        8.36       18.56     14.41 o 
 -12   5  11       59.89       67.47     10.57 o 
 -11   5  11        0.23       17.75      8.20 o 
 -10   5  11       20.87       32.45      7.69 o 
  -9   5  11      149.80      149.84      9.29 o 
  -8   5  11      147.78      158.54      9.10 o 
  -7   5  11       35.48       34.72      6.09 o 
  -6   5  11      243.37      231.68      9.96 o 
  -5   5  11        6.46       19.22      5.60 o 
  -4   5  11       58.06       71.27      6.56 o 
  -3   5  11      109.61      133.34      9.13 o 
  -2   5  11      299.77      271.18      9.81 o 
  -1   5  11       59.59       35.36      7.07 o 
   0   5  11       49.48       52.47      6.48 o 
   1   5  11      901.34      827.44     17.36 o 
   2   5  11        0.83       12.96      5.71 o 
   3   5  11      400.22      390.93     12.02 o 
   4   5  11       20.53       25.20      6.93 o 
   5   5  11       21.94       24.88     10.58 o 
   6   5  11      521.45      446.17     15.70 o 
   7   5  11       23.25       34.03      8.06 o 
   8   5  11       74.68       87.61      9.48 o 
   9   5  11      226.47      235.54     13.18 o 
  10   5  11        1.59       24.51      8.72 o 
 -12   6  11      431.56      361.68     19.41 o 
 -11   6  11       60.88       67.48      9.60 o 
 -10   6  11     1089.77     1022.63     27.58 o 
  -9   6  11      119.38      120.67      9.95 o 
  -8   6  11      212.91      219.16     15.83 o 
  -7   6  11       24.76       39.91      6.11 o 
  -6   6  11       18.14       20.07      5.80 o 
  -5   6  11       68.80       58.99      6.56 o 
  -4   6  11      108.53      103.39      7.33 o 
  -3   6  11      231.55      211.81     11.26 o 
  -2   6  11       96.67       92.00      8.58 o 
  -1   6  11        1.72        8.75      6.67 o 
   0   6  11      108.69      108.72      8.29 o 
   1   6  11      303.92      314.37     11.87 o 
   2   6  11     2369.11     2295.77     30.55 o 
   3   6  11        2.47       12.16      6.89 o 
   4   6  11        7.38        8.45      6.73 o 
   5   6  11        2.45        3.38      6.43 o 
   6   6  11      170.43      187.09     15.16 o 
   7   6  11      121.10      111.94     10.40 o 
   8   6  11        0.49        3.31      7.77 o 
   9   6  11       31.22       45.37      9.18 o 
 -11   7  11      928.87      876.18     28.94 o 
 -10   7  11       22.84       14.54      6.96 o 
  -9   7  11       71.98       79.03      8.98 o 
  -8   7  11       12.76       12.40      7.11 o 
  -7   7  11       95.21      105.82     13.22 o 
  -6   7  11        1.66       12.66      6.31 o 
  -5   7  11      272.86      259.48     10.74 o 
  -4   7  11       64.40       68.79      7.51 o 
  -3   7  11      555.88      568.75     17.45 o 
  -2   7  11      639.86      651.78     18.70 o 
  -1   7  11      204.35      202.27     11.72 o 
   0   7  11      321.77      302.30     14.34 o 
   1   7  11        4.74       18.25      6.76 o 
   2   7  11      878.34      798.93     20.81 o 
   3   7  11       10.97        8.31      7.68 o 
   4   7  11      205.58      213.52     12.46 o 
   5   7  11        0.40       -1.49      6.50 o 
   6   7  11        3.06       -3.22      7.12 o 
   7   7  11       47.51       54.47      8.60 o 
   8   7  11        0.63       11.19      8.15 o 
 -10   8  11       65.68       66.71      8.80 o 
  -9   8  11       34.18       43.45      8.12 o 
  -8   8  11      247.64      259.08     14.04 o 
  -7   8  11      150.05      159.16     10.99 o 
  -6   8  11      112.07      121.38      9.74 o 
  -5   8  11       36.60       44.58      7.55 o 
  -4   8  11       12.54       19.40      7.01 o 
  -3   8  11       46.69       55.14     10.20 o 
  -2   8  11       30.59       20.27     12.61 o 
  -1   8  11        6.99       12.56      7.03 o 
   0   8  11       49.16       47.12      8.78 o 
   1   8  11      303.89      295.21     26.77 o 
   2   8  11      556.71      562.17     18.98 o 
   3   8  11      213.27      212.26     12.62 o 
   4   8  11      120.47      149.49     14.50 o 
   5   8  11       16.56       12.18      7.53 o 
   6   8  11       39.33       39.76      8.62 o 
   7   8  11      102.90      123.25     11.48 o 
  -8   9  11      261.35      250.44     13.83 o 
  -7   9  11        1.43       12.38      8.30 o 
  -6   9  11      103.61      105.36     11.61 o 
  -5   9  11       92.92       90.52     16.08 o 
  -4   9  11      236.96      226.88     12.65 o 
  -3   9  11       23.63       37.38      7.86 o 
  -2   9  11       99.35      105.22      9.73 o 
  -1   9  11       18.99       15.81      7.07 o 
   0   9  11        6.65       -1.07     11.89 o 
   1   9  11        1.96        4.68      8.54 o 
   2   9  11        0.03        9.45      8.55 o 
   3   9  11        0.00       10.60      9.74 o 
   4   9  11       99.42      119.24     12.26 o 
   5   9  11       53.35       72.15     11.62 o 
  -6  10  11       79.77       86.10     13.21 o 
  -5  10  11      116.79      116.28     21.65 o 
  -4  10  11       50.60       79.90     24.26 o 
  -3  10  11      251.88      291.88     14.62 o 
  -2  10  11      518.48      493.55     22.42 o 
  -1  10  11       44.68       64.06     11.60 o 
   0  10  11      102.35      112.28     17.94 o 
   1  10  11      125.88      118.85     14.14 o 
   2  10  11       38.70       32.35      9.46 o 
   3  10  11       13.07       14.89      8.30 o 
 -14   0  12      499.71      516.07     27.52 o 
 -12   0  12      804.55      762.85     30.92 o 
 -10   0  12        1.10        7.74      9.60 o 
  -8   0  12      983.25     1032.87     54.37 o 
  -6   0  12       11.80        4.68      9.15 o 
  -4   0  12        6.90        1.54      8.35 o 
  -2   0  12      202.84      184.90      9.80 o 
   0   0  12       14.83       16.03      6.01 o 
   2   0  12       17.91       22.76     12.08 o 
   4   0  12      118.28      109.39      9.46 o 
   6   0  12     1914.56     1852.87     42.17 o 
   8   0  12     1302.52     1328.88     37.16 o 
  10   0  12       38.88       47.67     15.53 o 
 -14   1  12      121.04      110.35     10.53 o 
 -13   1  12       93.45       93.99     10.10 o 
 -12   1  12      147.29      138.85     10.87 o 
 -11   1  12        0.44        1.22      6.58 o 
 -10   1  12       50.27       51.99      7.93 o 
  -9   1  12      166.53      175.32     10.23 o 
  -8   1  12        0.14        3.23      5.90 o 
  -7   1  12       55.07       65.70      7.82 o 
  -6   1  12       17.22       15.05      6.34 o 
  -5   1  12      591.50      593.64     12.98 o 
  -4   1  12     1271.13     1278.21     18.43 o 
  -3   1  12       11.74       18.28      5.14 o 
  -2   1  12        3.09        4.26      4.16 o 
  -1   1  12       88.09       81.96      5.54 o 
   0   1  12      261.44      230.78      7.64 o 
   1   1  12      145.43      148.70      6.80 o 
   2   1  12      163.94      154.64      6.92 o 
   3   1  12      123.12      118.40      7.45 o 
   4   1  12      326.04      293.70     10.82 o 
   5   1  12       49.61       55.36      6.49 o 
   6   1  12       36.03       53.29      6.25 o 
   7   1  12        4.69       11.70      6.02 o 
   8   1  12       25.84       30.75      8.05 o 
   9   1  12      165.93      177.24     16.04 o 
  10   1  12       54.23       65.77     11.81 o 
 -14   2  12      209.10      192.45     39.37 o 
 -13   2  12      124.07      149.31     14.01 o 
 -12   2  12       36.76       25.21      8.80 o 
 -11   2  12       49.88       48.09      8.99 o 
 -10   2  12       19.93       21.81      6.65 o 
  -9   2  12      119.81      129.80      9.36 o 
  -8   2  12       56.03       58.04      7.47 o 
  -7   2  12      423.14      390.94     13.57 o 
  -6   2  12        2.84       -2.95      4.96 o 
  -5   2  12       24.87       16.76      5.48 o 
  -4   2  12      564.59      548.54     12.83 o 
  -3   2  12       74.85       61.47      6.38 o 
  -2   2  12        1.15        5.01      3.91 o 
  -1   2  12      323.43      354.63      8.84 o 
   0   2  12      321.25      287.67      8.35 o 
   1   2  12      110.22       95.99      5.86 o 
   2   2  12       19.95       31.32      5.78 o 
   3   2  12      501.37      439.12     12.45 o 
   4   2  12       92.40       97.56      7.83 o 
   5   2  12     1052.02     1064.07     19.54 o 
   6   2  12      104.81      116.81      8.02 o 
   7   2  12       10.67        1.23      6.93 o 
   8   2  12      114.64      130.71     10.43 o 
   9   2  12       56.35       68.30     10.68 o 
  10   2  12      235.87      238.46     15.72 o 
 -13   3  12      207.15      224.43     15.68 o 
 -12   3  12        2.11        8.25      8.07 o 
 -11   3  12        1.64        6.95      6.99 o 
 -10   3  12        4.69       16.47      6.68 o 
  -9   3  12      170.43      160.95     10.37 o 
  -8   3  12      227.75      224.16     15.47 o 
  -7   3  12      489.23      461.42     12.96 o 
  -6   3  12        6.25       13.24      6.54 o 
  -5   3  12        2.41        6.46      5.34 o 
  -4   3  12      592.26      565.03     13.39 o 
  -3   3  12      167.25      169.71      8.22 o 
  -2   3  12       17.52       12.12      5.10 o 
  -1   3  12      136.21      164.60      6.88 o 
   0   3  12      152.16      140.62      9.26 o 
   1   3  12      144.42      130.01      7.40 o 
   2   3  12       73.25       69.47      6.47 o 
   3   3  12      207.96      171.49      8.63 o 
   4   3  12        8.70       11.74      5.04 o 
   5   3  12      248.35      235.78     10.09 o 
   6   3  12      204.55      202.87     15.76 o 
   7   3  12       34.07       35.32      9.28 o 
   8   3  12       14.99       28.11      7.89 o 
   9   3  12        9.78       16.36      8.69 o 
  10   3  12       29.81       45.06     10.91 o 
 -13   4  12      140.37      124.09     12.59 o 
 -12   4  12       57.99       72.40     10.67 o 
 -11   4  12       38.56       60.93     11.05 o 
 -10   4  12      409.63      417.38     16.71 o 
  -9   4  12      474.09      458.88     15.91 o 
  -8   4  12       50.35       55.59      6.75 o 
  -7   4  12       63.71       54.99      6.49 o 
  -6   4  12      101.34      112.66     11.70 o 
  -5   4  12       48.93       44.52      6.20 o 
  -4   4  12      288.93      304.77     10.66 o 
  -3   4  12        0.67       -0.03      5.17 o 
  -2   4  12       99.13      100.49      7.08 o 
  -1   4  12      164.43      143.15      9.70 o 
   0   4  12       14.98        8.93      7.51 o 
   1   4  12       69.76       83.20      7.21 o 
   2   4  12      776.43      706.52     16.07 o 
   3   4  12      201.07      198.23     10.12 o 
   4   4  12       35.76       35.11      6.02 o 
   5   4  12      293.89      270.04     13.22 o 
   6   4  12      731.62      703.44     19.16 o 
   7   4  12       89.20      101.02      9.33 o 
   8   4  12      111.65       94.49     10.55 o 
   9   4  12        4.83       15.37     10.15 o 
  10   4  12       29.04       28.05      8.02 o 
 -12   5  12       60.82       47.57     10.11 o 
 -11   5  12       64.11       54.55      9.76 o 
 -10   5  12       38.75       34.28      8.82 o 
  -9   5  12       19.47       30.37      6.42 o 
  -8   5  12      125.63      128.93      8.62 o 
  -7   5  12       61.29       66.05      6.77 o 
  -6   5  12      342.50      309.49     11.41 o 
  -5   5  12       47.20       50.56      6.35 o 
  -4   5  12       40.83       37.31      6.18 o 
  -3   5  12      189.03      195.56      9.26 o 
  -2   5  12      195.04      197.90     10.84 o 
  -1   5  12       80.97       72.60      8.20 o 
   0   5  12       40.47       42.80      6.33 o 
   1   5  12      304.63      312.13     12.87 o 
   2   5  12        6.58       11.01      5.90 o 
   3   5  12        3.38       -0.93      7.39 o 
   4   5  12      196.52      205.98     12.09 o 
   5   5  12       75.96       69.21     10.91 o 
   6   5  12      115.36       92.24      9.40 o 
   7   5  12      146.29      141.04     11.73 o 
   8   5  12      151.78      178.30     11.94 o 
   9   5  12        0.00        3.05     13.46 o 
 -12   6  12      123.51      156.98     14.04 o 
 -11   6  12        8.62       20.93      8.94 o 
 -10   6  12        0.89       17.31      8.23 o 
  -9   6  12       51.32       58.90      8.21 o 
  -8   6  12        0.15       -0.65      5.44 o 
  -7   6  12        0.36        2.66      5.27 o 
  -6   6  12      133.60      132.98      8.48 o 
  -5   6  12      345.81      332.00     11.73 o 
  -4   6  12        1.41        0.17      5.32 o 
  -3   6  12        0.47        1.81      8.17 o 
  -2   6  12      235.56      215.03     14.10 o 
  -1   6  12        0.08       -0.06      6.24 o 
   0   6  12        3.66        8.01      6.73 o 
   1   6  12       60.46       61.82      7.37 o 
   2   6  12       25.27       30.52      6.85 o 
   3   6  12       70.03       83.29      9.65 o 
   4   6  12      156.63      135.51     10.63 o 
   5   6  12       71.63       80.41      9.45 o 
   6   6  12       76.96       79.33      9.42 o 
   7   6  12      122.65      122.71     11.02 o 
   8   6  12       51.61       43.52      9.76 o 
 -11   7  12      224.00      228.97     16.00 o 
 -10   7  12       11.74       32.98      7.53 o 
  -9   7  12      124.18      113.39      9.86 o 
  -8   7  12       21.63       22.93      7.12 o 
  -7   7  12       14.44       18.17      6.31 o 
  -6   7  12       72.15       74.05      7.41 o 
  -5   7  12       41.19       60.72      8.88 o 
  -4   7  12       61.91       86.93      9.28 o 
  -3   7  12      378.52      339.96     14.13 o 
  -2   7  12       46.52       42.16      7.49 o 
  -1   7  12        0.21       -0.32      6.67 o 
   0   7  12        4.12        1.73      7.72 o 
   1   7  12      157.22      165.18     11.63 o 
   2   7  12      136.41      125.75     11.18 o 
   3   7  12      102.66      124.69     17.69 o 
   4   7  12        2.78       14.89      7.82 o 
   5   7  12      170.42      175.15     11.94 o 
   6   7  12      124.61      135.13     11.20 o 
   7   7  12        4.23       11.36      7.93 o 
  -9   8  12        0.75       15.35      7.21 o 
  -8   8  12       10.40       16.79      7.05 o 
  -7   8  12      136.12      110.76     11.86 o 
  -6   8  12      110.63      104.30     12.07 o 
  -5   8  12      530.73      513.54     17.88 o 
  -4   8  12      248.55      245.92     13.02 o 
  -3   8  12     1012.12      907.71     23.34 o 
  -2   8  12       61.31       70.04      8.80 o 
  -1   8  12      138.35      173.11     11.47 o 
   0   8  12      369.79      352.58     19.06 o 
   1   8  12       12.54       21.95      9.42 o 
   2   8  12       92.10       95.33     12.58 o 
   3   8  12       60.01       85.57      9.78 o 
   4   8  12        0.20       17.63      7.87 o 
   5   8  12       10.01       15.63      8.50 o 
   6   8  12       57.90       57.00      8.95 o 
  -8   9  12      269.84      272.34     17.45 o 
  -7   9  12      254.85      234.25     16.20 o 
  -6   9  12      282.79      275.64     17.12 o 
  -5   9  12        2.17       14.91      8.63 o 
  -4   9  12      274.13      293.41     14.32 o 
  -3   9  12       21.12       19.29      6.82 o 
  -2   9  12        2.76       10.54      6.81 o 
  -1   9  12       12.29       15.09     12.43 o 
   0   9  12       14.57        3.40      8.49 o 
   1   9  12        5.06       19.13     11.23 o 
   2   9  12      231.19      206.01     22.77 o 
   3   9  12        0.14        7.92      9.07 o 
   4   9  12      298.59      284.76     16.36 o 
  -5  10  12        2.81       17.25     15.50 o 
  -4  10  12       89.39      100.01     11.60 o 
  -3  10  12        2.94       13.08     17.94 o 
  -2  10  12       53.23      104.71     29.55 o 
  -1  10  12      116.35      123.09     13.35 o 
   0  10  12        6.63       22.65     12.12 o 
   1  10  12        0.02       13.35      9.51 o 
   2  10  12      168.90      179.06     16.10 o 
 -13   0  13      628.36      662.16     30.31 o 
 -11   0  13       96.30      126.91     31.07 o 
  -9   0  13      752.01      711.71     27.46 o 
  -7   0  13      625.75      689.61     25.02 o 
  -5   0  13     1475.58     1325.19     39.79 o 
  -3   0  13     2238.32     2213.82     30.79 o 
  -1   0  13      672.78      695.18     17.74 o 
   1   0  13      520.34      492.14     15.68 o 
   3   0  13       48.01       45.71      7.81 o 
   5   0  13      140.23      162.51     13.62 o 
   7   0  13     1165.20     1159.31     80.22 o 
   9   0  13       54.00       64.90     15.75 o 
 -13   1  13        4.67       17.68      7.97 o 
 -12   1  13       58.38       64.06      8.88 o 
 -11   1  13       68.12       89.88     12.53 o 
 -10   1  13      191.66      189.49     11.40 o 
  -9   1  13      328.99      335.10     13.75 o 
  -8   1  13      580.82      590.07     17.04 o 
  -7   1  13      205.11      216.59     10.93 o 
  -6   1  13      106.64      120.97     10.54 o 
  -5   1  13      297.65      320.43     20.37 o 
  -4   1  13     3205.15     3064.41     30.51 o 
  -3   1  13      193.07      153.08      7.99 o 
  -2   1  13      248.99      236.60      7.94 o 
  -1   1  13      117.60      105.40      6.20 o 
   0   1  13      175.60      153.12      7.02 o 
   1   1  13      632.18      583.16     13.31 o 
   2   1  13       72.16       69.32      6.10 o 
   3   1  13       77.89       88.63      7.02 o 
   4   1  13      569.53      535.39     15.58 o 
   5   1  13      185.59      192.31      9.22 o 
   6   1  13       49.38       58.73     11.21 o 
   7   1  13      228.92      268.96     19.23 o 
   8   1  13      571.33      589.58     21.97 o 
   9   1  13       58.99       71.01      9.85 o 
  10   1  13       18.23       16.40      9.75 o 
 -13   2  13      240.18      248.98     14.05 o 
 -12   2  13        4.12        7.49      6.53 o 
 -11   2  13        3.56       10.20      8.17 o 
 -10   2  13      262.08      255.47     13.07 o 
  -9   2  13       37.46       44.79      8.85 o 
  -8   2  13        6.66        6.05     11.00 o 
  -7   2  13       43.08       47.87      6.83 o 
  -6   2  13       43.71       44.49      7.06 o 
  -5   2  13      313.80      294.97     10.37 o 
  -4   2  13      633.10      545.02     16.19 o 
  -3   2  13     2200.69     2100.72     32.79 o 
  -2   2  13      791.42      796.69     15.43 o 
  -1   2  13       11.62        6.70      4.32 o 
   0   2  13      167.34      154.04      7.31 o 
   1   2  13      292.23      268.87      9.81 o 
   2   2  13      146.25      141.47     10.36 o 
   3   2  13       54.14       50.66      6.22 o 
   4   2  13       50.22       68.05      6.70 o 
   5   2  13      137.11      138.15      8.32 o 
   6   2  13       24.65       36.25      6.09 o 
   7   2  13      963.89      886.80     22.40 o 
   8   2  13       45.72       56.71     10.01 o 
   9   2  13       18.55       33.79     12.58 o 
  10   2  13        8.52       45.33     19.15 o 
 -13   3  13      945.53      868.15     35.31 o 
 -12   3  13       58.81       79.66     10.80 o 
 -11   3  13       55.81       68.15      9.85 o 
 -10   3  13        4.15        5.97      6.41 o 
  -9   3  13       65.63       71.20      9.87 o 
  -8   3  13      180.09      215.93     18.35 o 
  -7   3  13        1.79       -0.31      5.55 o 
  -6   3  13       33.36       46.52      6.23 o 
  -5   3  13      281.28      283.68     10.44 o 
  -4   3  13       79.60       83.85      6.92 o 
  -3   3  13     1205.21     1105.99     18.55 o 
  -2   3  13      125.29      123.96      7.79 o 
  -1   3  13      742.93      721.68     14.97 o 
   0   3  13      185.31      164.95      8.16 o 
   1   3  13      132.31      140.16      7.92 o 
   2   3  13      378.78      349.44     11.30 o 
   3   3  13       34.39       37.10      5.89 o 
   4   3  13      134.14      129.56      7.84 o 
   5   3  13       78.99       75.03      7.08 o 
   6   3  13      385.27      391.58     15.39 o 
   7   3  13      548.28      521.77     18.06 o 
   8   3  13       13.87       24.75      8.60 o 
   9   3  13       95.62      100.19     15.43 o 
 -12   4  13       10.76       12.29     13.88 o 
 -11   4  13       58.15       72.07      9.14 o 
 -10   4  13       51.93       65.78      8.48 o 
  -9   4  13       92.29       94.58      9.00 o 
  -8   4  13        4.93       10.01      6.80 o 
  -7   4  13       47.40       60.81      6.69 o 
  -6   4  13       56.46       52.23      6.57 o 
  -5   4  13      204.16      191.93      9.32 o 
  -4   4  13        0.06        6.33      5.14 o 
  -3   4  13      190.45      168.50      8.42 o 
  -2   4  13       56.22       58.35      7.47 o 
  -1   4  13      370.44      327.14     13.03 o 
   0   4  13       55.49       55.66      7.79 o 
   1   4  13      209.62      186.33      9.13 o 
   2   4  13       83.71       81.22      6.85 o 
   3   4  13       64.81       68.72      7.51 o 
   4   4  13      177.58      182.07      9.43 o 
   5   4  13      327.80      321.26     17.20 o 
   6   4  13       79.12       76.38      9.40 o 
   7   4  13      185.67      178.56     12.26 o 
   8   4  13       13.28       21.86      8.05 o 
   9   4  13      121.38      130.04     11.42 o 
 -12   5  13      222.66      231.16     16.19 o 
 -11   5  13      111.85      142.00     12.95 o 
 -10   5  13      455.84      394.36     19.32 o 
  -9   5  13     1023.87      958.11     23.41 o 
  -8   5  13      208.10      196.29     13.18 o 
  -7   5  13      171.67      173.14     11.48 o 
  -6   5  13        5.48       16.75      6.15 o 
  -5   5  13       86.48       98.74      7.86 o 
  -4   5  13        2.05       -1.16      5.19 o 
  -3   5  13       75.76       56.07      7.28 o 
  -2   5  13        2.51        9.04      5.83 o 
  -1   5  13       21.99       19.81      6.48 o 
   0   5  13      171.85      163.08     10.47 o 
   1   5  13      215.15      206.91     10.00 o 
   2   5  13       22.47       25.21      6.24 o 
   3   5  13       11.74       21.91      6.11 o 
   4   5  13      405.57      392.31     15.97 o 
   5   5  13       69.41       84.11      9.59 o 
   6   5  13      180.33      181.76     12.61 o 
   7   5  13       78.39       86.90      9.68 o 
   8   5  13       61.60       87.77     20.15 o 
 -11   6  13      504.21      458.09     21.49 o 
 -10   6  13      146.07      130.52     15.98 o 
  -9   6  13      916.83      858.93     23.53 o 
  -8   6  13      102.14      103.48      8.33 o 
  -7   6  13      433.54      413.53     13.77 o 
  -6   6  13       36.51       39.11      6.30 o 
  -5   6  13        0.05       10.14      6.20 o 
  -4   6  13       85.82       80.61      8.16 o 
  -3   6  13        0.19        0.49      6.00 o 
  -2   6  13      229.14      250.70     12.39 o 
  -1   6  13      411.98      429.52     15.45 o 
   0   6  13      139.08      124.67     13.39 o 
   1   6  13     1291.78     1288.02     26.73 o 
   2   6  13       95.19       87.53      9.93 o 
   3   6  13      214.94      216.36     15.53 o 
   4   6  13       18.45       12.38      7.60 o 
   5   6  13       36.05       57.32      9.31 o 
   6   6  13       50.48       64.40      9.21 o 
   7   6  13       16.97       30.86      8.26 o 
 -10   7  13       89.90      108.26     15.28 o 
  -9   7  13        6.75       14.56      9.61 o 
  -8   7  13        0.04        4.19      6.79 o 
  -7   7  13       71.64       77.95      8.61 o 
  -6   7  13      103.58      132.72     16.03 o 
  -5   7  13      748.23      653.47     19.50 o 
  -4   7  13       83.78       83.51     12.50 o 
  -3   7  13      104.67      109.95     13.67 o 
  -2   7  13      123.38      138.03     10.41 o 
  -1   7  13      244.57      235.60     14.01 o 
   0   7  13       69.42       83.36      8.96 o 
   1   7  13       85.84       97.99     12.20 o 
   2   7  13      927.61      889.82     29.06 o 
   3   7  13       25.95       35.87     14.13 o 
   4   7  13        0.09       10.17      7.57 o 
   5   7  13        5.97       13.29      9.06 o 
   6   7  13       26.15       38.47     11.74 o 
  -9   8  13       39.83       65.06      9.43 o 
  -8   8  13       19.61       28.46      8.99 o 
  -7   8  13       74.71       81.37     10.75 o 
  -6   8  13       11.13       18.71      9.58 o 
  -5   8  13      216.83      219.85     14.34 o 
  -4   8  13       79.27       61.44      8.69 o 
  -3   8  13        0.04        7.32      6.90 o 
  -2   8  13      209.57      167.75     11.50 o 
  -1   8  13        2.25       -6.93      9.52 o 
   0   8  13       77.48       72.40     11.14 o 
   1   8  13        1.96        5.09      8.88 o 
   2   8  13      208.43      227.94     16.82 o 
   3   8  13      270.58      313.29     19.26 o 
   4   8  13       57.45       93.76     14.28 o 
   5   8  13       25.75       35.38      8.90 o 
  -7   9  13       41.36       44.74     10.05 o 
  -6   9  13       13.42       26.74     17.99 o 
  -5   9  13      162.34      147.69     11.18 o 
  -4   9  13       17.25       10.45      9.07 o 
  -3   9  13      356.49      341.97     15.77 o 
  -2   9  13      247.41      247.88     19.59 o 
  -1   9  13       12.45       16.96     10.90 o 
   0   9  13       38.62       55.52     13.29 o 
   1   9  13       27.14       40.04     10.34 o 
   2   9  13        0.30        8.90      9.64 o 
   3   9  13       86.22      113.94     13.85 o 
  -2  10  13      126.53      154.01     23.51 o 
  -1  10  13      213.99      244.87     43.12 o 
 -12   0  14      186.92      184.98     17.33 o 
 -10   0  14      160.31      141.29     17.77 o 
  -8   0  14        4.14       11.00     16.39 o 
  -6   0  14      363.95      333.46     28.41 o 
  -4   0  14      227.82      193.10     15.85 o 
  -2   0  14      156.33      138.96      9.48 o 
   0   0  14       35.20       45.65     12.56 o 
   2   0  14      788.22      734.28     19.75 o 
   4   0  14       73.47       94.30     14.47 o 
   6   0  14       88.62      105.14     22.98 o 
   8   0  14      211.86      233.60     44.69 o 
 -13   1  14      398.15      388.45     16.96 o 
 -12   1  14       28.60       33.58      8.34 o 
 -11   1  14        6.09       15.33      7.56 o 
 -10   1  14        7.17        1.95      6.52 o 
  -9   1  14       61.25       67.99     10.07 o 
  -8   1  14      142.21      151.31     10.21 o 
  -7   1  14       85.37       78.05      7.91 o 
  -6   1  14      176.57      179.73     10.22 o 
  -5   1  14     1065.72     1017.02     20.90 o 
  -4   1  14       60.14       69.41      7.52 o 
  -3   1  14      925.73      891.58     16.44 o 
  -2   1  14      111.12      110.32      7.29 o 
  -1   1  14      155.22      154.89      7.09 o 
   0   1  14        0.03       -3.97      3.97 o 
   1   1  14      111.84      106.75      6.61 o 
   2   1  14       25.32       25.52      5.43 o 
   3   1  14       25.61       37.37      8.74 o 
   4   1  14      103.35      114.77     10.04 o 
   5   1  14      523.96      501.88     18.43 o 
   6   1  14      483.28      476.20     17.88 o 
   7   1  14      580.49      566.96     17.80 o 
   8   1  14       62.83       90.49     10.31 o 
   9   1  14        6.93       31.00     10.12 o 
 -13   2  14      522.60      533.10     19.64 o 
 -12   2  14       16.22        9.18      7.28 o 
 -11   2  14       23.10       26.23      7.96 o 
 -10   2  14       57.61       71.23      8.84 o 
  -9   2  14       66.89       61.71      8.20 o 
  -8   2  14        8.52       13.03      6.33 o 
  -7   2  14       13.69       20.01      6.44 o 
  -6   2  14       24.29       19.26     10.60 o 
  -5   2  14     1800.72     1771.81     27.75 o 
  -4   2  14        6.45        7.82      5.36 o 
  -3   2  14      613.17      586.72     14.64 o 
  -2   2  14       29.83       36.27      6.14 o 
  -1   2  14       65.90       58.18      6.23 o 
   0   2  14      432.04      376.24     11.26 o 
   1   2  14       17.91       25.71      5.56 o 
   2   2  14      203.34      199.52      9.35 o 
   3   2  14        0.02        9.00      5.37 o 
   4   2  14      181.22      153.67     12.39 o 
   5   2  14      106.27      132.69     13.68 o 
   6   2  14      278.86      294.64     11.35 o 
   7   2  14      754.99      699.85     27.49 o 
   8   2  14        8.74       24.68     12.79 o 
   9   2  14       27.84       28.46     11.25 o 
 -12   3  14       75.59       85.77      9.86 o 
 -11   3  14       38.83       58.35      9.03 o 
 -10   3  14      409.77      405.25     16.10 o 
  -9   3  14      289.91      259.47     12.99 o 
  -8   3  14        0.03        3.26      7.14 o 
  -7   3  14       51.80       54.55      7.36 o 
  -6   3  14      343.62      344.97     19.63 o 
  -5   3  14        0.38       14.17      5.55 o 
  -4   3  14       12.40       17.23      5.26 o 
  -3   3  14      450.28      441.08     12.64 o 
  -2   3  14     1171.06     1069.49     18.62 o 
  -1   3  14       57.16       44.71      6.76 o 
   0   3  14      243.18      222.50     18.49 o 
   1   3  14      158.17      147.58      7.92 o 
   2   3  14      153.61      130.30      8.72 o 
   3   3  14        9.54       19.23      5.57 o 
   4   3  14      117.09      116.85      7.89 o 
   5   3  14       51.88       58.59      6.40 o 
   6   3  14        0.12        9.21      6.62 o 
   7   3  14      312.93      306.77     18.54 o 
   8   3  14      147.86      145.03     12.71 o 
 -12   4  14       47.40       54.34     13.24 o 
 -11   4  14       11.18       17.77      8.84 o 
 -10   4  14      264.26      288.82     13.90 o 
  -9   4  14      262.86      251.05     16.99 o 
  -8   4  14       55.38       67.30      8.18 o 
  -7   4  14        0.34        4.24      6.97 o 
  -6   4  14      220.28      201.17     10.07 o 
  -5   4  14      239.31      246.62     11.89 o 
  -4   4  14        6.41        4.29      5.37 o 
  -3   4  14      444.83      418.73     14.78 o 
  -2   4  14       77.55       75.79      8.30 o 
  -1   4  14      213.27      195.79     10.79 o 
   0   4  14       46.90       54.23      6.91 o 
   1   4  14       61.50       55.43      7.13 o 
   2   4  14      152.87      160.81      9.02 o 
   3   4  14       31.78       38.69      6.24 o 
   4   4  14      163.17      154.15     12.19 o 
   5   4  14      123.59      121.15     10.51 o 
   6   4  14        0.05       27.08      9.04 o 
   7   4  14      172.17      148.58     11.71 o 
   8   4  14      229.44      241.05     19.96 o 
 -11   5  14       53.62       64.74     10.80 o 
 -10   5  14      685.24      694.33     21.21 o 
  -9   5  14      293.27      266.15     15.65 o 
  -8   5  14      106.22      122.61     11.18 o 
  -7   5  14       95.86      100.54      8.05 o 
  -6   5  14      116.08      115.14      9.32 o 
  -5   5  14      149.92      138.96      8.75 o 
  -4   5  14      102.80       90.31      8.75 o 
  -3   5  14        4.97        9.97      6.72 o 
  -2   5  14       36.21       36.15      6.74 o 
  -1   5  14      119.10      114.97      9.06 o 
   0   5  14      359.56      382.02     14.50 o 
   1   5  14      159.08      148.92     10.46 o 
   2   5  14      771.93      733.54     17.70 o 
   3   5  14      158.10      177.85     14.99 o 
   4   5  14      147.85      158.08     11.49 o 
   5   5  14      111.45      111.95     10.60 o 
   6   5  14        6.32       22.02      8.14 o 
   7   5  14      122.91      147.75     15.85 o 
 -10   6  14      357.06      355.05     18.90 o 
  -9   6  14       34.33       39.71      7.95 o 
  -8   6  14       83.04       90.82      9.12 o 
  -7   6  14       58.51       75.55      8.58 o 
  -6   6  14        0.18        5.63      6.73 o 
  -5   6  14      231.44      216.76     12.15 o 
  -4   6  14       38.66       35.86      7.03 o 
  -3   6  14       26.49       28.27      8.17 o 
  -2   6  14      124.12      112.17      9.92 o 
  -1   6  14      161.53      139.78     10.22 o 
   0   6  14      331.33      283.06     13.57 o 
   1   6  14       66.38       78.89     12.75 o 
   2   6  14        0.65       -0.57      8.81 o 
   3   6  14      483.27      474.89     18.22 o 
   4   6  14       18.01       18.54      8.60 o 
   5   6  14      133.68      152.12     12.04 o 
   6   6  14       63.84       74.99      9.70 o 
  -9   7  14      198.12      169.23     15.99 o 
  -8   7  14       28.74       23.07      7.38 o 
  -7   7  14      104.80       90.34     11.67 o 
  -6   7  14       64.34       71.95      8.84 o 
  -5   7  14        8.49        3.95      6.24 o 
  -4   7  14       94.47      107.89      9.53 o 
  -3   7  14      308.11      317.17     14.67 o 
  -2   7  14       42.81       50.58      8.30 o 
  -1   7  14       90.74       85.32      9.24 o 
   0   7  14       29.24       39.96     10.69 o 
   1   7  14      377.69      375.26     19.44 o 
   2   7  14      309.62      291.32     20.82 o 
   3   7  14      392.84      350.20     19.67 o 
   4   7  14       23.68       25.70      9.12 o 
   5   7  14       59.04       58.16      9.44 o 
  -8   8  14       83.61      105.40     11.92 o 
  -7   8  14      486.37      458.20     21.39 o 
  -6   8  14      248.89      280.54     14.44 o 
  -5   8  14       12.62       13.44      7.39 o 
  -4   8  14       26.62       36.01      7.53 o 
  -3   8  14      208.59      187.31     12.22 o 
  -2   8  14      148.85      136.62     10.88 o 
  -1   8  14       71.93       83.66      9.57 o 
   0   8  14       34.88       36.74     17.19 o 
   1   8  14       88.25      102.59     13.03 o 
   2   8  14      276.45      297.10     36.62 o 
   3   8  14       13.49       24.06      9.74 o 
   4   8  14       86.31       83.31     12.63 o 
  -5   9  14      150.95      145.48     11.30 o 
  -4   9  14       13.86       17.36     15.11 o 
  -3   9  14        0.60        7.32     12.13 o 
  -2   9  14        9.93       12.01      7.19 o 
  -1   9  14       42.46       60.45     21.62 o 
   0   9  14       15.10       32.78     31.45 o 
   1   9  14      323.65      337.82     24.30 o 
 -11   0  15      104.62      150.84     16.45 o 
  -9   0  15        8.47        6.99      9.09 o 
  -7   0  15        0.10       11.56     13.19 o 
  -5   0  15     1188.45     1188.89     32.96 o 
  -3   0  15      108.47      131.27     12.63 o 
  -1   0  15       17.80       19.89      6.65 o 
   1   0  15      744.47      737.14     20.05 o 
   3   0  15        8.41       25.60      7.33 o 
   5   0  15      281.92      247.33     16.75 o 
   7   0  15      370.57      360.14     46.07 o 
 -12   1  15       17.20       29.41      9.51 o 
 -11   1  15       23.09       24.83      9.83 o 
 -10   1  15       99.51      115.94      9.87 o 
  -9   1  15        3.81        1.51      6.47 o 
  -8   1  15        7.69       19.21      6.76 o 
  -7   1  15       51.95       65.09      7.89 o 
  -6   1  15        1.94        4.79      5.97 o 
  -5   1  15      494.75      484.04     15.36 o 
  -4   1  15      584.03      558.85     15.94 o 
  -3   1  15        1.52       -5.45      5.45 o 
  -2   1  15        1.40        9.60      4.98 o 
  -1   1  15       17.96       12.66      5.07 o 
   0   1  15       21.77       21.40      4.81 o 
   1   1  15       19.73       22.71      5.26 o 
   2   1  15      387.08      402.11     12.24 o 
   3   1  15       69.98       71.63      6.47 o 
   4   1  15      246.46      246.04     11.38 o 
   5   1  15       33.03       32.70      5.96 o 
   6   1  15        5.74       19.02      6.39 o 
   7   1  15       58.02       61.44      8.91 o 
   8   1  15        9.38       18.79     17.77 o 
 -12   2  15       41.29       51.52     13.18 o 
 -11   2  15        1.47        9.84      7.08 o 
 -10   2  15      139.79      155.04     11.09 o 
  -9   2  15      126.39      132.23     10.17 o 
  -8   2  15       49.18       53.20      7.84 o 
  -7   2  15        3.61        6.72      6.35 o 
  -6   2  15       34.31       29.69      6.65 o 
  -5   2  15        0.54       10.69      6.37 o 
  -4   2  15     2728.48     2530.50     33.94 o 
  -3   2  15      570.17      546.93     13.94 o 
  -2   2  15        1.07        7.48      6.76 o 
  -1   2  15       24.40       28.08      6.12 o 
   0   2  15      120.16      109.36      8.25 o 
   1   2  15      292.04      280.29     11.40 o 
   2   2  15       31.04       41.01      5.38 o 
   3   2  15        3.47       18.86      5.92 o 
   4   2  15      110.23       99.16      7.42 o 
   5   2  15       35.47       60.64      7.30 o 
   6   2  15      236.98      254.26     22.46 o 
   7   2  15       39.64       75.54      9.54 o 
   8   2  15      450.16      461.21     20.59 o 
 -12   3  15        4.61       20.25      8.08 o 
 -11   3  15       89.96       91.57     14.97 o 
 -10   3  15       10.89       14.09      7.09 o 
  -9   3  15      349.40      328.37     14.58 o 
  -8   3  15      165.68      174.90     11.16 o 
  -7   3  15        0.18        6.71      6.47 o 
  -6   3  15        7.12       17.57      6.42 o 
  -5   3  15       53.54       48.17      7.15 o 
  -4   3  15      172.91      148.69      8.85 o 
  -3   3  15        9.67       13.36      9.88 o 
  -2   3  15       57.19       72.61      7.66 o 
  -1   3  15       41.97       35.52      6.73 o 
   0   3  15      242.47      228.22     11.07 o 
   1   3  15      114.80      107.02      8.46 o 
   2   3  15        1.70        4.57      4.36 o 
   3   3  15       54.33       48.50      6.15 o 
   4   3  15      167.81      157.47      8.77 o 
   5   3  15      243.51      243.28     13.30 o 
   6   3  15      213.01      215.45     14.27 o 
   7   3  15       19.81       31.25     11.03 o 
 -11   4  15       14.32       26.86      7.86 o 
 -10   4  15      418.37      419.78     16.66 o 
  -9   4  15       72.86       70.42      8.65 o 
  -8   4  15        6.41       14.80      6.90 o 
  -7   4  15       22.49       41.48      8.91 o 
  -6   4  15       37.96       45.65      7.17 o 
  -5   4  15        5.37        9.06      5.78 o 
  -4   4  15       12.12        6.44      6.40 o 
  -3   4  15       75.69       92.12      8.52 o 
  -2   4  15      105.43      102.62      9.03 o 
  -1   4  15       46.45       34.48      6.49 o 
   0   4  15      640.47      651.34     18.40 o 
   1   4  15        5.27       14.78      5.50 o 
   2   4  15       10.51       19.12      6.02 o 
   3   4  15      347.52      376.17     12.90 o 
   4   4  15       17.05       30.52     10.81 o 
   5   4  15      102.87      100.23      9.90 o 
   6   4  15      170.25      172.97     12.07 o 
   7   4  15        3.93       19.04      8.09 o 
 -10   5  15      402.32      403.59     16.54 o 
  -9   5  15      103.88      126.50     10.48 o 
  -8   5  15      112.63      145.11     10.53 o 
  -7   5  15       71.39       84.25      8.76 o 
  -6   5  15       86.89       81.69      7.44 o 
  -5   5  15       24.92       32.54     11.58 o 
  -4   5  15       61.10       63.03      7.65 o 
  -3   5  15        5.20       11.88      6.16 o 
  -2   5  15        1.85        7.50      6.25 o 
  -1   5  15      343.71      325.55     17.63 o 
   0   5  15      169.52      173.41     10.83 o 
   1   5  15      252.46      232.67     12.24 o 
   2   5  15      449.78      457.47     16.30 o 
   3   5  15       56.74       57.28      9.80 o 
   4   5  15       85.16       90.29     14.56 o 
   5   5  15       78.01       91.08      9.76 o 
   6   5  15       26.68       46.49      9.52 o 
  -9   6  15        8.08        3.18     11.73 o 
  -8   6  15        1.57        6.10      6.85 o 
  -7   6  15      109.98      105.98     22.22 o 
  -6   6  15       61.91       76.58      8.83 o 
  -5   6  15      103.27       97.30     10.75 o 
  -4   6  15       12.94       -3.10      6.94 o 
  -3   6  15        0.00        6.34      6.30 o 
  -2   6  15       21.67       30.76     10.32 o 
  -1   6  15        5.64       20.37      6.59 o 
   0   6  15     1745.33     1699.66     31.95 o 
   1   6  15       31.62       43.14     15.70 o 
   2   6  15      305.95      309.79     17.92 o 
   3   6  15        2.00        3.54     10.15 o 
   4   6  15      122.39      123.68     12.49 o 
   5   6  15       32.70       39.02      9.09 o 
  -8   7  15       12.43       18.26      9.09 o 
  -7   7  15       67.94       68.58      8.68 o 
  -6   7  15      183.01      217.00     13.10 o 
  -5   7  15      578.49      543.38     18.84 o 
  -4   7  15      319.44      310.59     15.91 o 
  -3   7  15      176.83      164.40     16.37 o 
  -2   7  15        0.15        7.99      6.84 o 
  -1   7  15       55.10       52.83     10.04 o 
   0   7  15      275.57      260.15     13.84 o 
   1   7  15      139.22      151.53     14.23 o 
   2   7  15      222.17      213.28     20.58 o 
   3   7  15        0.00        6.84     12.85 o 
   4   7  15       13.31       19.81      9.41 o 
  -6   8  15       37.71       53.85     13.24 o 
  -5   8  15       53.70       67.21     11.33 o 
  -4   8  15       10.67       12.31      9.00 o 
  -3   8  15       13.02       21.21     13.30 o 
  -2   8  15        0.00        3.54      7.74 o 
  -1   8  15      231.79      234.38     16.28 o 
   0   8  15      389.68      373.87     30.40 o 
   1   8  15      566.31      570.77     24.86 o 
   2   8  15      196.09      199.45     16.23 o 
 -10   0  16      199.56      206.93     24.90 o 
  -8   0  16      198.75      193.91     16.27 o 
  -6   0  16        0.16       17.77      9.61 o 
  -4   0  16        0.00        3.37     13.41 o 
  -2   0  16        3.44        6.27      8.51 o 
   0   0  16        0.02       18.41      7.31 o 
   2   0  16      483.51      451.20     65.97 o 
   4   0  16      153.74      142.11     13.39 o 
   6   0  16     1382.31     1369.44     40.15 o 
 -11   1  16       38.78       50.41     10.54 o 
 -10   1  16       21.01       21.85      7.33 o 
  -9   1  16       20.71       31.27      7.43 o 
  -8   1  16       24.65       21.98      7.28 o 
  -7   1  16      218.28      211.43     11.70 o 
  -6   1  16       68.12       66.13      8.60 o 
  -5   1  16        1.55        3.54      6.30 o 
  -4   1  16      266.56      248.98     11.74 o 
  -3   1  16      156.64      157.76      9.75 o 
  -2   1  16        9.93       22.96      6.26 o 
  -1   1  16       13.19       19.15      7.28 o 
   0   1  16        0.00        5.29      6.00 o 
   1   1  16       50.55       51.34      6.10 o 
   2   1  16       52.72       47.71      7.45 o 
   3   1  16       88.64      100.08      9.37 o 
   4   1  16       10.74       28.12      6.33 o 
   5   1  16        0.26       12.26      6.02 o 
   6   1  16      315.61      308.98     21.13 o 
   7   1  16      273.14      268.52     15.87 o 
 -11   2  16       53.19       64.61      8.84 o 
 -10   2  16       30.60       20.78      7.53 o 
  -9   2  16      286.21      275.79     13.83 o 
  -8   2  16       14.23       13.57      6.72 o 
  -7   2  16        1.93        5.87      6.49 o 
  -6   2  16        7.61        2.07      5.98 o 
  -5   2  16       29.75       33.36      6.99 o 
  -4   2  16       17.55       25.05      7.40 o 
  -3   2  16      190.65      196.45     10.94 o 
  -2   2  16       75.83       89.84      8.48 o 
  -1   2  16       60.19       59.49      7.23 o 
   0   2  16       45.81       54.54      6.79 o 
   1   2  16      109.02       93.18      8.93 o 
   2   2  16      118.81      136.61      8.00 o 
   3   2  16      469.00      459.05     13.72 o 
   4   2  16       10.52       29.42      6.37 o 
   5   2  16       83.89      116.79      9.10 o 
   6   2  16      101.26       97.20     10.22 o 
   7   2  16       66.63       86.04      9.81 o 
 -11   3  16       29.98       39.99      8.04 o 
 -10   3  16      114.17      124.59     16.16 o 
  -9   3  16      149.69      176.24     12.90 o 
  -8   3  16        8.79       22.13      8.63 o 
  -7   3  16       45.70       62.75      7.98 o 
  -6   3  16      377.02      371.12     14.51 o 
  -5   3  16      370.90      355.16     13.95 o 
  -4   3  16      451.88      390.45     14.63 o 
  -3   3  16      287.88      252.24     12.46 o 
  -2   3  16      236.38      208.64     11.26 o 
  -1   3  16       61.68       67.53      7.73 o 
   0   3  16       42.04       61.89      7.19 o 
   1   3  16       56.45       59.41     10.41 o 
   2   3  16        8.34       16.88      7.53 o 
   3   3  16        0.00        7.59      5.92 o 
   4   3  16      449.83      428.29     13.80 o 
   5   3  16      323.95      312.94     14.44 o 
   6   3  16       73.32       69.82     10.83 o 
 -10   4  16       77.70       82.83      9.39 o 
  -9   4  16       27.43       28.64      7.96 o 
  -8   4  16        1.85        2.97      6.76 o 
  -7   4  16       19.49       28.74     10.88 o 
  -6   4  16      113.08      110.49     10.73 o 
  -5   4  16       10.68       23.86      8.04 o 
  -4   4  16        5.21        6.55      7.07 o 
  -3   4  16      162.17      153.08     10.55 o 
  -2   4  16        2.30        5.48      6.79 o 
  -1   4  16       39.81       45.75      7.22 o 
   0   4  16      229.73      215.49     12.04 o 
   1   4  16      253.39      235.09     11.83 o 
   2   4  16      137.55      144.08      9.83 o 
   3   4  16      118.48      121.81      9.45 o 
   4   4  16      272.10      269.90     13.65 o 
   5   4  16       44.81       49.51      8.51 o 
   6   4  16      102.21      135.97     11.04 o 
  -9   5  16        8.01       22.15      8.30 o 
  -8   5  16        4.05       16.96      7.18 o 
  -7   5  16      171.58      178.48     14.27 o 
  -6   5  16       37.03       55.06     10.55 o 
  -5   5  16      195.76      193.15     13.74 o 
  -4   5  16      112.12      107.27      9.39 o 
  -3   5  16       70.78      101.84      9.35 o 
  -2   5  16        0.00        2.57      6.73 o 
  -1   5  16      110.11      128.85     10.27 o 
   0   5  16        1.77        2.16     13.05 o 
   1   5  16       29.13       34.46      9.22 o 
   2   5  16        3.39        1.70      5.88 o 
   3   5  16      342.30      379.59     18.98 o 
   4   5  16       13.00       30.38     12.30 o 
   5   5  16      328.31      355.62     16.51 o 
  -8   6  16        0.01        6.47      7.78 o 
  -7   6  16      106.75      121.81     12.22 o 
  -6   6  16       18.45       14.82     16.12 o 
  -5   6  16        3.50        6.17      6.55 o 
  -4   6  16      179.76      169.88     21.41 o 
  -3   6  16      105.06      128.93     14.37 o 
  -2   6  16       27.62       32.86     11.92 o 
  -1   6  16       70.88       79.60      8.91 o 
   0   6  16      186.52      243.73     16.65 o 
   1   6  16       20.40       37.90      8.03 o 
   2   6  16        6.84       18.16      8.69 o 
   3   6  16        5.64       34.59     11.57 o 
   4   6  16        0.44       21.62     14.07 o 
  -7   7  16       18.67       38.98      9.54 o 
  -6   7  16      182.45      185.36     12.09 o 
  -5   7  16      394.53      383.66     16.78 o 
  -4   7  16       24.13       33.02      7.81 o 
  -3   7  16       61.51       74.04      9.03 o 
  -2   7  16        4.75       32.35      7.77 o 
  -1   7  16       89.51       88.83      9.35 o 
   0   7  16      369.72      401.50     20.09 o 
   1   7  16      291.46      307.39     22.34 o 
   2   7  16       59.43       70.16     11.63 o 
  -3   8  16       15.70       15.31      7.76 o 
  -2   8  16      198.38      210.03     13.12 o 
  -1   8  16        0.38        6.16      9.40 o 
 -11   0  17      174.91      161.14     24.37 o 
  -9   0  17      671.11      607.09     27.96 o 
  -7   0  17      197.49      183.69     16.02 o 
  -5   0  17      400.00      385.88     21.20 o 
  -3   0  17       27.80       20.10      9.08 o 
  -1   0  17       14.44        9.77      8.17 o 
   1   0  17      131.35      138.20     14.15 o 
   3   0  17       56.55       51.32      9.51 o 
   5   0  17      751.11      755.10     29.93 o 
 -10   1  17      180.36      196.53     12.56 o 
  -9   1  17       16.39       19.66      7.34 o 
  -8   1  17       34.89       22.90      8.69 o 
  -7   1  17       17.39       21.86     11.36 o 
  -6   1  17      969.15      834.36     21.56 o 
  -5   1  17      501.36      466.65     16.12 o 
  -4   1  17       82.69       68.15     13.47 o 
  -3   1  17      310.83      313.50     20.36 o 
  -2   1  17      104.92       97.53      8.47 o 
  -1   1  17      115.85      129.30     17.99 o 
   0   1  17       59.58       67.00      7.57 o 
   1   1  17       88.20       95.09     10.93 o 
   2   1  17      395.03      366.90     13.90 o 
   3   1  17        0.00       13.71      7.83 o 
   4   1  17        0.34       29.32      7.46 o 
   5   1  17        1.64       18.11      7.59 o 
   6   1  17      161.50      173.12     11.55 o 
 -10   2  17       47.96       61.62      8.50 o 
  -9   2  17       97.48      103.44      9.80 o 
  -8   2  17       99.73      114.25     12.78 o 
  -7   2  17       37.93       42.16      7.96 o 
  -6   2  17      145.72      157.43     10.69 o 
  -5   2  17      423.41      374.41     21.41 o 
  -4   2  17      477.20      452.97     15.70 o 
  -3   2  17       23.32       30.13      8.31 o 
  -2   2  17       36.69       55.35      8.68 o 
  -1   2  17      112.55      136.88     17.23 o 
   0   2  17       11.08       22.18      5.86 o 
   1   2  17      100.56       99.94      8.43 o 
   2   2  17       20.97       33.00      6.41 o 
   3   2  17       28.45       32.59      5.69 o 
   4   2  17       37.09       68.16      7.52 o 
   5   2  17      513.63      487.96     17.04 o 
   6   2  17       58.51       81.14     10.07 o 
 -10   3  17       55.52       81.16      9.38 o 
  -9   3  17        5.69       16.45      6.95 o 
  -8   3  17        0.60        1.64      6.81 o 
  -7   3  17        1.57       13.01      9.10 o 
  -6   3  17       41.32       35.44      7.37 o 
  -5   3  17      701.95      616.27     21.65 o 
  -4   3  17       88.79       81.55     10.15 o 
  -3   3  17      854.54      804.75     24.85 o 
  -2   3  17       18.34       31.93     14.26 o 
  -1   3  17       79.26       59.48     12.96 o 
   0   3  17      264.30      233.56     11.71 o 
   1   3  17       43.53       60.51      7.32 o 
   2   3  17       17.61       29.59      7.62 o 
   3   3  17       88.64      108.16      9.00 o 
   4   3  17      470.73      472.15     14.85 o 
   5   3  17      371.96      368.98     18.18 o 
  -9   4  17       20.03       20.38      7.23 o 
  -8   4  17       53.82       59.15      8.76 o 
  -7   4  17      166.57      176.03     11.31 o 
  -6   4  17        0.05        7.99      7.90 o 
  -5   4  17      455.50      438.53     20.58 o 
  -4   4  17       20.25       38.84      9.52 o 
  -3   4  17      713.38      665.57     23.32 o 
  -2   4  17        0.62        6.82      6.52 o 
  -1   4  17       21.68       31.12      8.97 o 
   0   4  17       89.31      116.58      9.26 o 
   1   4  17        8.78       22.40      6.19 o 
   2   4  17        7.22       28.79      6.58 o 
   3   4  17       35.79       34.93      8.51 o 
   4   4  17        3.41       36.23      8.76 o 
  -8   5  17       16.04       43.62      9.89 o 
  -7   5  17       51.73       74.34     11.15 o 
  -6   5  17        0.39       -7.38      7.38 o 
  -5   5  17        9.68       19.52      8.10 o 
  -4   5  17       20.08       44.65      9.23 o 
  -3   5  17      131.07      139.40     10.53 o 
  -2   5  17       16.62       17.68      7.46 o 
  -1   5  17       32.13       36.52      7.49 o 
   0   5  17       13.74       25.05      7.34 o 
   1   5  17       41.86       51.15     11.40 o 
   2   5  17      381.83      384.48     18.73 o 
   3   5  17      276.13      316.86     17.74 o 
   4   5  17       10.35       20.43     13.19 o 
  -7   6  17       21.55       31.26      9.23 o 
  -6   6  17       76.50       97.18     10.97 o 
  -5   6  17       65.48       94.75     11.14 o 
  -4   6  17      280.15      299.27     14.81 o 
  -3   6  17       85.72       91.72      9.60 o 
  -2   6  17        2.80       -0.62      6.83 o 
  -1   6  17      548.85      519.86     18.75 o 
   0   6  17       50.55       45.80      7.91 o 
   1   6  17      263.23      285.63     17.24 o 
   2   6  17       70.95       85.66     14.47 o 
  -4   7  17        6.61       22.95     10.77 o 
  -3   7  17       35.06       30.03      7.96 o 
  -2   7  17        2.28       25.84      8.51 o 
  -1   7  17        3.74        2.58      8.45 o 
   0   7  17      315.54      334.94     33.20 o 
  -8   0  18       19.34       18.27     10.10 o 
  -6   0  18       64.96       72.39     12.23 o 
  -4   0  18       35.99       51.04     10.23 o 
  -2   0  18        1.15       14.93      9.15 o 
   0   0  18      162.68      156.83     19.36 o 
   2   0  18      207.31      217.48     24.05 o 
   4   0  18        5.66        3.81     22.66 o 
  -9   1  18       86.94       89.95      9.44 o 
  -8   1  18       27.86       46.80     11.92 o 
  -7   1  18       62.71       45.27      7.88 o 
  -6   1  18       41.85       47.87      8.14 o 
  -5   1  18      198.06      198.12     11.95 o 
  -4   1  18       40.49       47.17      7.62 o 
  -3   1  18      128.01      163.27     10.46 o 
  -2   1  18       84.01      108.79     10.58 o 
  -1   1  18       34.56       58.85      8.91 o 
   0   1  18       61.80       77.83      9.71 o 
   1   1  18      109.26      135.15     39.05 o 
   2   1  18       86.51       95.26     15.26 o 
   3   1  18       51.81       53.91     11.00 o 
   4   1  18       87.11       85.26      8.46 o 
  -9   2  18      107.38      123.47     10.66 o 
  -8   2  18        0.64       10.26      6.92 o 
  -7   2  18      272.38      297.19     14.07 o 
  -6   2  18       39.65       40.27      9.46 o 
  -5   2  18      160.14      172.60     17.11 o 
  -4   2  18      269.29      246.73     15.26 o 
  -3   2  18       92.04       71.47     14.85 o 
  -2   2  18        2.90        9.22      6.85 o 
  -1   2  18        3.68       35.88     17.42 o 
   0   2  18      102.07      116.84     10.92 o 
   1   2  18        0.36        3.03      8.16 o 
   2   2  18       11.35       21.02      6.90 o 
   3   2  18        2.38       11.39      8.40 o 
   4   2  18       14.97       10.43     16.10 o 
  -9   3  18        2.83        8.33      7.29 o 
  -8   3  18        0.44       -1.44      6.68 o 
  -7   3  18       19.33       23.49      7.04 o 
  -6   3  18       25.02       22.78      8.60 o 
  -5   3  18      190.39      179.09     13.93 o 
  -4   3  18      692.15      664.17     35.72 o 
  -3   3  18      109.94       97.29     11.02 o 
  -2   3  18       76.63      106.35     11.48 o 
  -1   3  18       42.58       38.65     11.87 o 
   0   3  18       18.24       32.07      6.14 o 
   1   3  18        0.03       -1.77      5.52 o 
   2   3  18        6.16       17.58      6.35 o 
   3   3  18       15.70       22.67      7.02 o 
   4   3  18      102.57       97.75     21.39 o 
  -8   4  18        1.98        4.69     10.20 o 
  -7   4  18       85.80       78.88     12.00 o 
  -6   4  18        0.39        9.39      7.94 o 
  -5   4  18      412.08      370.90     18.50 o 
  -4   4  18       12.85       16.38      8.52 o 
  -3   4  18       37.60       48.42     10.22 o 
  -2   4  18       72.94       59.93     14.26 o 
  -1   4  18       49.00       50.25     10.04 o 
   0   4  18      253.65      254.70     12.97 o 
   1   4  18       48.69       62.85      9.49 o 
   2   4  18       15.49       30.06      8.50 o 
   3   4  18       11.03       34.38      8.40 o 
  -6   5  18       79.24       71.00     18.78 o 
  -5   5  18        1.26        8.44      9.11 o 
  -4   5  18       18.03       43.62      9.86 o 
  -3   5  18        8.76        8.21     17.22 o 
  -2   5  18       10.35        8.88     13.24 o 
  -1   5  18       19.22       33.40      7.51 o 
   0   5  18      639.75      615.26     20.27 o 
   1   5  18        4.84       14.89      6.56 o 
   2   5  18      199.47      228.97     25.32 o 
  -4   6  18        0.29       27.86     11.48 o 
  -3   6  18       18.13       36.66      7.93 o 
  -2   6  18      111.77       87.56     10.63 o 
  -1   6  18      104.16       96.59     10.12 o 
  -7   0  19      147.84      133.46     15.05 o 
  -5   0  19       62.45       87.15     12.64 o 
  -3   0  19       40.84       71.39     11.33 o 
  -1   0  19       34.93       43.62     14.47 o 
   1   0  19       32.46       59.58     15.11 o 
   3   0  19        0.90        7.66     13.62 o 
  -8   1  19        1.63        3.39      7.10 o 
  -7   1  19       49.70       59.91     12.01 o 
  -6   1  19      682.23      618.43     19.69 o 
  -5   1  19        4.87       19.14     10.20 o 
  -4   1  19      258.01      250.45     12.86 o 
  -3   1  19       13.63       27.02      7.70 o 
  -2   1  19       71.30       84.23      9.95 o 
  -1   1  19       23.62       21.22      7.67 o 
   0   1  19      555.23      514.66     48.73 o 
   1   1  19       94.24      102.26     12.42 o 
   2   1  19       16.74       45.46     23.62 o 
   3   1  19       11.64       15.17      6.92 o 
  -8   2  19       27.34       31.02     13.30 o 
  -7   2  19       39.73       48.65     11.64 o 
  -6   2  19      924.41      863.24     23.13 o 
  -5   2  19      437.15      380.58     22.40 o 
  -4   2  19       18.52       29.97      8.88 o 
  -3   2  19      102.21      111.90     11.42 o 
  -2   2  19        5.61       11.54      7.67 o 
  -1   2  19      182.37      163.50     12.41 o 
   0   2  19        9.56       14.17     18.33 o 
   1   2  19       78.71       68.53     12.24 o 
   2   2  19       57.20       63.83      8.80 o 
  -7   3  19        0.77        1.60      9.31 o 
  -6   3  19      121.76       92.35     11.47 o 
  -5   3  19       16.81       46.34      9.75 o 
  -4   3  19      151.63      142.43     12.53 o 
  -3   3  19      197.16      176.06     17.47 o 
  -2   3  19        2.69       23.02     11.02 o 
  -1   3  19        2.16       34.59      8.80 o 
   0   3  19       31.74       49.58      8.44 o 
   1   3  19       42.12       46.51      7.04 o 
   2   3  19        2.46       25.24      9.09 o 
  -6   4  19       62.90       81.35     11.20 o 
  -5   4  19      131.09      142.58     16.20 o 
  -4   4  19       17.62       23.16      8.53 o 
  -3   4  19      198.07      194.39     16.38 o 
  -2   4  19      390.13      386.57     19.24 o 
  -1   4  19       10.47       15.74     11.59 o 
   0   4  19      400.19      363.19     15.51 o 
  -6   0  20        0.71        7.66     16.39 o 
  -4   0  20       13.65       30.62      9.97 o 
  -2   0  20       13.62       23.41     12.56 o 
   0   0  20      150.32      148.96     20.64 o 
  -6   1  20      560.90      535.42     19.07 o 
  -5   1  20      130.62      161.08     13.79 o 
  -4   1  20       54.45       85.03     14.21 o 
  -3   1  20       21.87       31.02     13.65 o 
  -2   1  20       54.84       65.31     10.43 o 
  -1   1  20       33.57       47.92     21.39 o 
   0   1  20        8.31       37.38     10.53 o 
  -5   2  20      378.16      319.64     18.14 o 
  -4   2  20       12.60        8.56      8.01 o 
  -3   2  20      121.52      111.70     11.50 o 
  -2   2  20        0.32        4.39      8.95 o 
  -1   2  20        1.24        3.16     12.55 o 
                                                 
